# Supplementary material for: Crystal structure of quinolinium 2-carboxy-6-nitro­benzoate monohydrate
Source: Acta Crystallogr E Crystallogr Commun. 2015 Apr 2;71(Pt 5):o270–1. doi: 10.1107/S2056989015006052 (PMC4420104; doi:10.1107/S2056989015006052)
Supplement: Supplementary file 1 [file e-71-0o270-sup1.cif]

##############################################################################
#                                                                            #
# This CIF contains the data in a paper accepted for publication in          #
# Acta Crystallographica Section E. It conforms to the requirements of       #
# Notes for Authors for Acta Crystallographica Section E, and has been       #
# peer reviewed under the auspices of the IUCr Commission on Journals.       #
#                                                                            #
# Full details of the Crystallographic Information File format               #
# are given in the paper "The Crystallographic Information File (CIF):       #
# a New Standard Archive File for Crystallography" by S. R. Hall, F. H.      #
# Allen and I. D. Brown [Acta Cryst. (1991), A47, 655-685].                  #
#                                                                            #
# The current version of the core CIF dictionary is obtainable from          #
# ftp://ftp.iucr.org/pub/cif_core.dic.                                       #
#                                                                            #
# Software is freely available for graphical display of the structure(s)     #
# in this CIF. For information consult the CIF software page                 #
# http://www.iucr.org/resources/cif/software.                                #
#                                                                            #
# This file may be used for bona fide research purposes within the           #
# scientific community so long as proper attribution is given to the journal # 
# article from which it was obtained.                                        #
#                                                                            #
##############################################################################
data_global
_audit_creation_method     SHELXL97
_journal_date_recd_electronic     2015-03-22
_journal_date_accepted     2015-03-25
_journal_name_full     'Acta Crystallographica, Section E'
_journal_year     2015
_journal_volume     71
_journal_issue      5
_journal_page_first     o270
_journal_page_last     o271
_journal_paper_category     HO
_journal_paper_doi     10.1107/S2056989015006052
_journal_coeditor_code     HB7390
_publ_contact_author_name     'G. Chakkaravarthi'
_publ_contact_author_address
;
Department of Physics
CPCL Polytechnic College
Chennai 600 068
India
;
_publ_contact_author_email
                          'chakkaravarthi_2005@yahoo.com, anbu24663@yahoo.co.in'
_publ_contact_author_fax     ?
_publ_contact_author_phone     '09940334668'
_publ_section_title
;
Crystal structure of quinolinium 2-carboxy-6-nitrobenzoate monohydrate
;
_publ_section_title_footnote     .
loop_
    _publ_author_name
    _publ_author_address
    'J. Mohana'
;
Department of Physics,
Presidency College,
Chennai 600 005,
India
;
    'Divya Bharathi, M.  '
;
Department of Physics,
Presidency College,
Chennai 600 005,
India
;
    'G. Ahila '
;
Department of Physics,
Presidency College,
Chennai 600 005,
India
;
    'G. Chakkaravarthi'
;
Department of Physics,
CPCL Polytechnic College,
Chennai 600 068,
India
;
    'G. Anbalagan'
;
Department of Physics,
Presidency College,
Chennai 600 005,
India
;
_publ_section_synopsis     .
data_I
_database_code_depnum_ccdc_archive 'CCDC 1015219'
_audit_creation_method     SHELXL-97
_chemical_name_systematic
;
Quinolinium 2-carboxy-6-nitrobenzoate monohydrate
;
_chemical_name_common     ?
_chemical_formula_moiety     'C8 H4 N O6, C9 H8 N, H2 O'
_chemical_formula_sum     'C17 H14 N2 O7'
_chemical_formula_iupac     'C9 H8 N + , C8 H4 N O6 - , H2 O'
_chemical_formula_weight     358.30
_chemical_melting_point     ?
_symmetry_cell_setting     monoclinic
_symmetry_space_group_name_H-M     'P 21/c'
_symmetry_space_group_name_Hall     '-P 2ybc'
loop_
    _symmetry_equiv_pos_as_xyz
    'x, y, z'
    '-x, y+1/2, -z+1/2'
    '-x, -y, -z'
    'x, -y-1/2, z-1/2'
_cell_length_a     14.7622(8)
_cell_length_b     14.2461(8)
_cell_length_c     7.6395(4)
_cell_angle_alpha     90.00
_cell_angle_beta     104.434(2)
_cell_angle_gamma     90.00
_cell_volume     1555.90(15)
_cell_formula_units_Z     4
_cell_measurement_reflns_used     9970
_cell_measurement_theta_min     2.8
_cell_measurement_theta_max     30.4
_cell_measurement_temperature     295(2)
_exptl_crystal_description     block
_exptl_crystal_colour     colourless
_exptl_crystal_size_max     0.26
_exptl_crystal_size_mid     0.24
_exptl_crystal_size_min     0.18
_exptl_crystal_density_diffrn     1.530
_exptl_crystal_density_meas     ?
_exptl_crystal_density_method     'not measured'
_exptl_crystal_F_000     744
_exptl_absorpt_coefficient_mu     0.121
_exptl_absorpt_correction_type     multi-scan
_exptl_absorpt_process_details
;
(SADABS; Bruker, 2004)
;
_exptl_absorpt_correction_T_min     0.9692
_exptl_absorpt_correction_T_max     0.9785
_exptl_special_details     ?
_diffrn_ambient_temperature     295(2)
_diffrn_radiation_type     MoK\a
_diffrn_radiation_wavelength     0.71073
_diffrn_radiation_source     'fine-focus sealed tube'
_diffrn_radiation_monochromator     graphite
_diffrn_measurement_device_type     'Bruker Kappa APEXII CCD'
_diffrn_measurement_method     '\w and \f '
_diffrn_detector_area_resol_mean     ?
_diffrn_reflns_number     32650
_diffrn_reflns_av_R_equivalents     0.0249
_diffrn_reflns_av_sigmaI/netI     0.0188
_diffrn_reflns_theta_min     2.85
_diffrn_reflns_theta_max     30.75
_diffrn_reflns_theta_full     25.00
_diffrn_measured_fraction_theta_max     0.974
_diffrn_measured_fraction_theta_full     0.999
_diffrn_reflns_limit_h_min     -21
_diffrn_reflns_limit_h_max     21
_diffrn_reflns_limit_k_min     -20
_diffrn_reflns_limit_k_max     20
_diffrn_reflns_limit_l_min     -10
_diffrn_reflns_limit_l_max     9
_diffrn_standards_number     0
_diffrn_standards_interval_count     ?
_diffrn_standards_interval_time     0
_diffrn_standards_decay_%     ?
_refine_special_details
;
 Refinement of F^2^ against ALL reflections.  The weighted R-factor wR and
 goodness of fit S are based on F^2^, conventional R-factors R are based
 on F, with F set to zero for negative F^2^. The threshold expression of
 F^2^ > 2sigma(F^2^) is used only for calculating R-factors(gt) etc. and is
 not relevant to the choice of reflections for refinement.  R-factors based
 on F^2^ are statistically about twice as large as those based on F, and R-
 factors based on ALL data will be even larger.
;
_reflns_number_total     4728
_reflns_number_gt     3394
_reflns_threshold_expression     I>2\s(I)
_refine_ls_structure_factor_coef     Fsqd
_refine_ls_matrix_type     full
_refine_ls_R_factor_all     0.0639
_refine_ls_R_factor_gt     0.0392
_refine_ls_wR_factor_gt     0.0984
_refine_ls_wR_factor_ref     0.1154
_refine_ls_goodness_of_fit_ref     1.042
_refine_ls_restrained_S_all     1.043
_refine_ls_number_reflns     4728
_refine_ls_number_parameters     248
_refine_ls_number_restraints     4
_refine_ls_hydrogen_treatment     mixed
_refine_ls_weighting_scheme     calc
_refine_ls_weighting_details
         'calc w=1/[\s^2^(Fo^2^)+(0.0472P)^2^+0.4484P] where P=(Fo^2^+2Fc^2^)/3'
_atom_sites_solution_hydrogens     geom
_atom_sites_solution_primary     direct
_atom_sites_solution_secondary     difmap
_refine_ls_shift/su_max     0.000
_refine_ls_shift/su_mean     0.000
_refine_diff_density_max     0.287
_refine_diff_density_min     -0.204
_refine_ls_extinction_method     none
_refine_ls_extinction_coef     ?
loop_
    _atom_type_symbol
    _atom_type_description
    _atom_type_scat_dispersion_real
    _atom_type_scat_dispersion_imag
    _atom_type_scat_source
    'C' 'C' 0.0033 0.0016
                         'International Tables Vol C Tables 4.2.6.8 and 6.1.1.4'
    'H' 'H' 0.0000 0.0000
                         'International Tables Vol C Tables 4.2.6.8 and 6.1.1.4'
    'N' 'N' 0.0061 0.0033
                         'International Tables Vol C Tables 4.2.6.8 and 6.1.1.4'
    'O' 'O' 0.0106 0.0060
                         'International Tables Vol C Tables 4.2.6.8 and 6.1.1.4'
_computing_data_collection
;
APEX2 (Bruker, 2004)
;
_computing_cell_refinement
;
SAINT (Bruker, 2004)
;
_computing_data_reduction
;
SAINT (Bruker, 2004)
;
_computing_structure_solution
;
SHELXS97 (Sheldrick, 2008)
;
_computing_structure_refinement
;
SHELXL97 (Sheldrick, 2008)
;
_computing_molecular_graphics
;
PLATON (Spek, 2009)
;
_computing_publication_material
;
SHELXL97 (Sheldrick, 2008)
;
loop_
    _atom_site_type_symbol
    _atom_site_label
    _atom_site_fract_x
    _atom_site_fract_y
    _atom_site_fract_z
    _atom_site_U_iso_or_equiv
    _atom_site_adp_type
    _atom_site_calc_flag
    _atom_site_refinement_flags
    _atom_site_occupancy
    _atom_site_symmetry_multiplicity
    _atom_site_disorder_assembly
    _atom_site_disorder_group
    C C1 0.64273(8) 0.07483(8) -0.05905(16) 0.0309(2) Uani d . 1 1 . .
    C C2 0.57907(9) 0.14414(9) -0.04652(19) 0.0386(3) Uani d . 1 1 . .
    H H2 0.5629 0.1900 -0.1354 0.046 Uiso calc R 1 1 . .
    C C3 0.54012(9) 0.14429(9) 0.09892(19) 0.0405(3) Uani d . 1 1 . .
    H H3 0.4982 0.1912 0.1106 0.049 Uiso calc R 1 1 . .
    C C4 0.56333(9) 0.07465(9) 0.22753(18) 0.0361(3) Uani d . 1 1 . .
    H H4 0.5351 0.0735 0.3236 0.043 Uiso calc R 1 1 . .
    C C5 0.62851(8) 0.00608(8) 0.21529(16) 0.0295(2) Uani d . 1 1 . .
    C C6 0.67125(8) 0.00565(8) 0.07151(15) 0.0276(2) Uani d . 1 1 . .
    C C7 0.65254(8) -0.06752(8) 0.35872(16) 0.0321(2) Uani d . 1 1 . .
    C C8 0.74316(8) -0.06939(8) 0.06354(16) 0.0305(2) Uani d . 1 1 . .
    C C9 0.95815(10) 0.39076(10) 0.1010(2) 0.0450(3) Uani d . 1 1 . .
    H H9 0.9905 0.4451 0.1463 0.054 Uiso calc R 1 1 . .
    C C10 0.87001(11) 0.39591(13) -0.0086(2) 0.0563(4) Uani d . 1 1 . .
    H H10 0.8421 0.4543 -0.0379 0.068 Uiso calc R 1 1 . .
    C C11 0.82119(11) 0.31475(15) -0.0772(2) 0.0617(5) Uani d . 1 1 . .
    H H11 0.7610 0.3196 -0.1515 0.074 Uiso calc R 1 1 . .
    C C12 0.86022(10) 0.22927(13) -0.0373(2) 0.0552(4) Uani d . 1 1 . .
    H H12 0.8268 0.1759 -0.0848 0.066 Uiso calc R 1 1 . .
    C C13 0.95129(9) 0.22011(10) 0.07584(19) 0.0387(3) Uani d . 1 1 . .
    C C14 0.99619(11) 0.13384(10) 0.1225(2) 0.0488(4) Uani d . 1 1 . .
    H H14 0.9653 0.0784 0.0797 0.059 Uiso calc R 1 1 . .
    C C15 1.08465(11) 0.13063(10) 0.2302(2) 0.0497(4) Uani d . 1 1 . .
    H H15 1.1152 0.0734 0.2584 0.060 Uiso calc R 1 1 . .
    C C16 1.12878(9) 0.21365(10) 0.2974(2) 0.0429(3) Uani d . 1 1 . .
    H H16 1.1887 0.2117 0.3734 0.051 Uiso calc R 1 1 . .
    C C17 0.99937(8) 0.30253(9) 0.14427(17) 0.0331(3) Uani d . 1 1 . .
    N N1 0.67819(8) 0.07495(8) -0.22213(15) 0.0389(3) Uani d . 1 1 . .
    H H2A 1.1177(11) 0.3480(9) 0.304(2) 0.060(5) Uiso d D 1 1 . .
    N N2 1.08727(7) 0.29511(8) 0.25544(16) 0.0364(2) Uani d D 1 1 . .
    O O1 0.58421(7) -0.08353(8) 0.43610(14) 0.0457(2) Uani d D 1 1 . .
    H H1A 0.6007(14) -0.1247(11) 0.516(2) 0.069 Uiso d D 1 1 . .
    O O2 0.72664(7) -0.10794(7) 0.39726(13) 0.0445(2) Uani d . 1 1 . .
    O O3 0.82733(6) -0.04668(7) 0.11938(14) 0.0408(2) Uani d . 1 1 . .
    O O4 0.71315(7) -0.14892(6) 0.01135(13) 0.0386(2) Uani d . 1 1 . .
    O O5 0.65803(10) 0.14023(9) -0.32691(17) 0.0659(4) Uani d . 1 1 . .
    O O6 0.72700(9) 0.01019(9) -0.24593(16) 0.0611(3) Uani d . 1 1 . .
    O O7 0.62094(7) -0.21451(7) -0.32298(13) 0.0420(2) Uani d D 1 1 . .
    H H7A 0.6537(12) -0.1934(13) -0.2261(17) 0.063 Uiso d D 1 1 . .
    H H7B 0.6482(12) -0.2591(10) -0.359(2) 0.063 Uiso d D 1 1 . .
loop_
    _atom_site_aniso_label
    _atom_site_aniso_U_11
    _atom_site_aniso_U_22
    _atom_site_aniso_U_33
    _atom_site_aniso_U_12
    _atom_site_aniso_U_13
    _atom_site_aniso_U_23
    C1 0.0293(5) 0.0308(6) 0.0300(6) -0.0029(4) 0.0026(4) 0.0001(4)
    C2 0.0368(6) 0.0332(6) 0.0406(7) 0.0043(5) 0.0001(5) 0.0069(5)
    C3 0.0350(6) 0.0363(7) 0.0469(8) 0.0107(5) 0.0042(5) -0.0002(5)
    C4 0.0322(6) 0.0386(6) 0.0368(6) 0.0049(5) 0.0073(5) -0.0027(5)
    C5 0.0273(5) 0.0287(5) 0.0296(6) 0.0008(4) 0.0014(4) -0.0015(4)
    C6 0.0245(5) 0.0256(5) 0.0300(6) -0.0016(4) 0.0017(4) -0.0027(4)
    C7 0.0341(6) 0.0325(6) 0.0281(6) 0.0010(5) 0.0047(5) -0.0021(5)
    C8 0.0328(6) 0.0293(5) 0.0290(6) 0.0023(4) 0.0068(4) -0.0014(4)
    C9 0.0443(7) 0.0386(7) 0.0511(8) 0.0053(6) 0.0100(6) 0.0017(6)
    C10 0.0489(9) 0.0593(10) 0.0580(10) 0.0201(7) 0.0085(7) 0.0066(8)
    C11 0.0353(7) 0.0846(13) 0.0584(10) 0.0099(8) -0.0011(7) -0.0028(9)
    C12 0.0359(7) 0.0647(10) 0.0604(10) -0.0080(7) 0.0031(7) -0.0138(8)
    C13 0.0316(6) 0.0414(7) 0.0437(7) -0.0041(5) 0.0105(5) -0.0058(6)
    C14 0.0479(8) 0.0350(7) 0.0644(10) -0.0077(6) 0.0157(7) -0.0050(6)
    C15 0.0469(8) 0.0350(7) 0.0684(10) 0.0049(6) 0.0166(7) 0.0093(7)
    C16 0.0311(6) 0.0444(7) 0.0519(8) 0.0019(5) 0.0080(6) 0.0107(6)
    C17 0.0282(5) 0.0364(6) 0.0355(6) -0.0006(5) 0.0094(5) 0.0014(5)
    N1 0.0401(6) 0.0412(6) 0.0338(6) -0.0060(5) 0.0061(5) 0.0015(5)
    N2 0.0289(5) 0.0362(5) 0.0429(6) -0.0049(4) 0.0068(4) 0.0021(5)
    O1 0.0425(5) 0.0521(6) 0.0446(6) 0.0056(4) 0.0148(4) 0.0143(4)
    O2 0.0439(5) 0.0486(6) 0.0404(5) 0.0147(4) 0.0095(4) 0.0113(4)
    O3 0.0286(4) 0.0385(5) 0.0539(6) 0.0020(4) 0.0078(4) -0.0039(4)
    O4 0.0459(5) 0.0293(4) 0.0388(5) 0.0001(4) 0.0071(4) -0.0059(4)
    O5 0.0789(9) 0.0694(8) 0.0530(7) 0.0109(6) 0.0232(6) 0.0290(6)
    O6 0.0824(9) 0.0594(7) 0.0506(6) 0.0141(6) 0.0338(6) 0.0025(5)
    O7 0.0478(6) 0.0417(5) 0.0355(5) 0.0014(4) 0.0086(4) 0.0010(4)
_geom_special_details     ?
loop_
    _geom_bond_atom_site_label_1
    _geom_bond_atom_site_label_2
    _geom_bond_site_symmetry_2
    _geom_bond_distance
    _geom_bond_publ_flag
    C1 C2 . 1.3828(17) ?
    C1 C6 . 1.3907(16) ?
    C1 N1 . 1.4666(16) ?
    C2 C3 . 1.372(2) ?
    C2 H2 . 0.9300 ?
    C3 C4 . 1.3780(19) ?
    C3 H3 . 0.9300 ?
    C4 C5 . 1.3906(16) ?
    C4 H4 . 0.9300 ?
    C5 C6 . 1.3965(17) ?
    C5 C7 . 1.4940(16) ?
    C6 C8 . 1.5184(16) ?
    C7 O2 . 1.2060(15) ?
    C7 O1 . 1.3101(16) ?
    C8 O4 . 1.2453(14) ?
    C8 O3 . 1.2516(14) ?
    C9 C10 . 1.362(2) ?
    C9 C17 . 1.3996(19) ?
    C9 H9 . 0.9300 ?
    C10 C11 . 1.394(3) ?
    C10 H10 . 0.9300 ?
    C11 C12 . 1.349(3) ?
    C11 H11 . 0.9300 ?
    C12 C13 . 1.4114(19) ?
    C12 H12 . 0.9300 ?
    C13 C14 . 1.400(2) ?
    C13 C17 . 1.4039(18) ?
    C14 C15 . 1.360(2) ?
    C14 H14 . 0.9300 ?
    C15 C16 . 1.386(2) ?
    C15 H15 . 0.9300 ?
    C16 N2 . 1.3141(17) ?
    C16 H16 . 0.9300 ?
    C17 N2 . 1.3663(16) ?
    N1 O6 . 1.2120(16) ?
    N1 O5 . 1.2146(15) ?
    N2 H2A . 0.908(9) ?
    O1 H1A . 0.840(9) ?
    O7 H7A . 0.833(9) ?
    O7 H7B . 0.836(9) ?
loop_
    _geom_angle_atom_site_label_1
    _geom_angle_atom_site_label_2
    _geom_angle_atom_site_label_3
    _geom_angle_site_symmetry_1
    _geom_angle_site_symmetry_3
    _geom_angle
    _geom_angle_publ_flag
    C2 C1 C6 . . 123.08(12) ?
    C2 C1 N1 . . 116.78(11) ?
    C6 C1 N1 . . 120.12(11) ?
    C3 C2 C1 . . 119.09(12) ?
    C3 C2 H2 . . 120.5 ?
    C1 C2 H2 . . 120.5 ?
    C2 C3 C4 . . 119.75(12) ?
    C2 C3 H3 . . 120.1 ?
    C4 C3 H3 . . 120.1 ?
    C3 C4 C5 . . 120.73(12) ?
    C3 C4 H4 . . 119.6 ?
    C5 C4 H4 . . 119.6 ?
    C4 C5 C6 . . 120.78(11) ?
    C4 C5 C7 . . 119.05(11) ?
    C6 C5 C7 . . 120.17(10) ?
    C1 C6 C5 . . 116.47(10) ?
    C1 C6 C8 . . 124.05(11) ?
    C5 C6 C8 . . 119.47(10) ?
    O2 C7 O1 . . 124.07(12) ?
    O2 C7 C5 . . 123.32(11) ?
    O1 C7 C5 . . 112.60(10) ?
    O4 C8 O3 . . 126.02(11) ?
    O4 C8 C6 . . 117.19(10) ?
    O3 C8 C6 . . 116.67(10) ?
    C10 C9 C17 . . 119.08(14) ?
    C10 C9 H9 . . 120.5 ?
    C17 C9 H9 . . 120.5 ?
    C9 C10 C11 . . 120.77(15) ?
    C9 C10 H10 . . 119.6 ?
    C11 C10 H10 . . 119.6 ?
    C12 C11 C10 . . 120.79(14) ?
    C12 C11 H11 . . 119.6 ?
    C10 C11 H11 . . 119.6 ?
    C11 C12 C13 . . 120.66(15) ?
    C11 C12 H12 . . 119.7 ?
    C13 C12 H12 . . 119.7 ?
    C14 C13 C17 . . 118.44(12) ?
    C14 C13 C12 . . 123.75(13) ?
    C17 C13 C12 . . 117.82(13) ?
    C15 C14 C13 . . 120.41(13) ?
    C15 C14 H14 . . 119.8 ?
    C13 C14 H14 . . 119.8 ?
    C14 C15 C16 . . 119.16(13) ?
    C14 C15 H15 . . 120.4 ?
    C16 C15 H15 . . 120.4 ?
    N2 C16 C15 . . 121.06(12) ?
    N2 C16 H16 . . 119.5 ?
    C15 C16 H16 . . 119.5 ?
    N2 C17 C9 . . 120.40(12) ?
    N2 C17 C13 . . 118.71(11) ?
    C9 C17 C13 . . 120.89(12) ?
    O6 N1 O5 . . 122.75(13) ?
    O6 N1 C1 . . 118.55(11) ?
    O5 N1 C1 . . 118.69(12) ?
    C16 N2 C17 . . 122.19(11) ?
    C16 N2 H2A . . 118.7(12) ?
    C17 N2 H2A . . 119.1(12) ?
    C7 O1 H1A . . 109.7(14) ?
    H7A O7 H7B . . 110.4(18) ?
loop_
    _geom_torsion_atom_site_label_1
    _geom_torsion_atom_site_label_2
    _geom_torsion_atom_site_label_3
    _geom_torsion_atom_site_label_4
    _geom_torsion_site_symmetry_1
    _geom_torsion_site_symmetry_2
    _geom_torsion_site_symmetry_3
    _geom_torsion_site_symmetry_4
    _geom_torsion
    _geom_torsion_publ_flag
    C6 C1 C2 C3 . . . . -1.47(19) ?
    N1 C1 C2 C3 . . . . 176.70(11) ?
    C1 C2 C3 C4 . . . . -1.4(2) ?
    C2 C3 C4 C5 . . . . 2.4(2) ?
    C3 C4 C5 C6 . . . . -0.64(18) ?
    C3 C4 C5 C7 . . . . 179.28(12) ?
    C2 C1 C6 C5 . . . . 3.15(17) ?
    N1 C1 C6 C5 . . . . -174.97(10) ?
    C2 C1 C6 C8 . . . . -178.10(11) ?
    N1 C1 C6 C8 . . . . 3.78(17) ?
    C4 C5 C6 C1 . . . . -2.06(16) ?
    C7 C5 C6 C1 . . . . 178.02(10) ?
    C4 C5 C6 C8 . . . . 179.13(11) ?
    C7 C5 C6 C8 . . . . -0.78(16) ?
    C4 C5 C7 O2 . . . . -153.38(13) ?
    C6 C5 C7 O2 . . . . 26.54(18) ?
    C4 C5 C7 O1 . . . . 27.15(16) ?
    C6 C5 C7 O1 . . . . -152.93(11) ?
    C1 C6 C8 O4 . . . . -100.90(14) ?
    C5 C6 C8 O4 . . . . 77.82(14) ?
    C1 C6 C8 O3 . . . . 82.81(15) ?
    C5 C6 C8 O3 . . . . -98.48(13) ?
    C17 C9 C10 C11 . . . . -0.1(3) ?
    C9 C10 C11 C12 . . . . -0.2(3) ?
    C10 C11 C12 C13 . . . . 0.3(3) ?
    C11 C12 C13 C14 . . . . -179.82(16) ?
    C11 C12 C13 C17 . . . . -0.1(2) ?
    C17 C13 C14 C15 . . . . -0.7(2) ?
    C12 C13 C14 C15 . . . . 179.01(16) ?
    C13 C14 C15 C16 . . . . 1.9(2) ?
    C14 C15 C16 N2 . . . . -1.5(2) ?
    C10 C9 C17 N2 . . . . -179.26(14) ?
    C10 C9 C17 C13 . . . . 0.3(2) ?
    C14 C13 C17 N2 . . . . -0.92(19) ?
    C12 C13 C17 N2 . . . . 179.37(13) ?
    C14 C13 C17 C9 . . . . 179.54(14) ?
    C12 C13 C17 C9 . . . . -0.2(2) ?
    C2 C1 N1 O6 . . . . -173.03(12) ?
    C6 C1 N1 O6 . . . . 5.20(17) ?
    C2 C1 N1 O5 . . . . 7.53(17) ?
    C6 C1 N1 O5 . . . . -174.24(12) ?
    C15 C16 N2 C17 . . . . -0.1(2) ?
    C9 C17 N2 C16 . . . . -179.12(13) ?
    C13 C17 N2 C16 . . . . 1.3(2) ?
loop_
    _geom_hbond_atom_site_label_D
    _geom_hbond_atom_site_label_H
    _geom_hbond_atom_site_label_A
    _geom_hbond_site_symmetry_A
    _geom_hbond_distance_DH
    _geom_hbond_distance_HA
    _geom_hbond_distance_DA
    _geom_hbond_angle_DHA
    _geom_hbond_publ_flag
    O7 H7A O4 . 0.833(9) 1.915(10) 2.7416(14) 171(19) y
    O7 H7B O4 4 0.836(9) 2.021(10) 2.8459(14) 169(18) y
    O1 H1A O7 1_556 0.840(9) 1.745(10) 2.5818(14) 173(2) y
    N2 H2A O3 2_755 0.908(9) 1.736(9) 2.6425(14) 176(18) y
    C16 H16 O4 2_755 0.93 2.49 3.1166(17) 125 y
    C16 H16 O2 3_756 0.93 2.39 3.1278(17) 136 y
    C12 H12 N1 . 0.93 2.61 3.4866(19) 157 y
_iucr_refine_instructions_details
;
TITL I in P2(1)/c
CELL  0.71073  14.7622  14.2461   7.6395   90.000  104.434   90.000
ZERR     4.00   0.0008   0.0008   0.0004    0.000    0.002    0.000
LATT   1
SYMM  - X, 1/2 + Y, 1/2 - Z
SFAC  C    H    N    O
UNIT  68   56   8    28
MERG   2
OMIT     1   0   0
OMIT     1   1   0
DFIX     0.82 0.01 O7 H7B
DFIX     0.82 0.01 O7 H7A
DFIX     0.82 0.01 O1 H1A
DFIX     0.88 0.01 N2 H2A
HTAB O7 O4
HTAB C12 N1
HTAB O1 O7_$1
HTAB N2 O3_$2
HTAB N2 O4_$2
HTAB O7 O4_$3
HTAB C16 O4_$2
HTAB C16 O2_$4
EQIV $1  x,y,1+z
EQIV $2  2-x,1/2+y,1/2-z
EQIV $3 x,-1/2-y,-1/2+z
EQIV $4 2-x,-y,1-z
FMAP   2
PLAN   20
SIZE     0.18   0.24   0.26
ACTA    50.00
BOND   $H
CONF
L.S.  5
TEMP    22.00
WGHT    0.047200    0.448400
FVAR       0.18714
C1    1    0.642735    0.074830   -0.059054    11.00000    0.02934    0.03078 =
         0.03002    0.00013    0.00257   -0.00285
C2    1    0.579072    0.144142   -0.046522    11.00000    0.03684    0.03321 =
         0.04065    0.00688    0.00015    0.00427
AFIX  43
H2    2    0.562872    0.190029   -0.135430    11.00000   -1.20000
AFIX   0
C3    1    0.540123    0.144287    0.098921    11.00000    0.03501    0.03630 =
         0.04690   -0.00015    0.00424    0.01073
AFIX  43
H3    2    0.498225    0.191204    0.110638    11.00000   -1.20000
AFIX   0
C4    1    0.563332    0.074653    0.227526    11.00000    0.03219    0.03860 =
         0.03679   -0.00274    0.00727    0.00490
AFIX  43
H4    2    0.535091    0.073506    0.323568    11.00000   -1.20000
AFIX   0
C5    1    0.628510    0.006078    0.215292    11.00000    0.02730    0.02872 =
         0.02962   -0.00154    0.00144    0.00077
C6    1    0.671253    0.005651    0.071507    11.00000    0.02454    0.02562 =
         0.03005   -0.00266    0.00172   -0.00155
C7    1    0.652544   -0.067519    0.358718    11.00000    0.03409    0.03251 =
         0.02811   -0.00213    0.00473    0.00100
C8    1    0.743156   -0.069392    0.063537    11.00000    0.03282    0.02935 =
         0.02896   -0.00139    0.00676    0.00230
C9    1    0.958153    0.390757    0.100963    11.00000    0.04432    0.03859 =
         0.05111    0.00169    0.01000    0.00532
AFIX  43
H9    2    0.990482    0.445104    0.146345    11.00000   -1.20000
AFIX   0
C10   1    0.870009    0.395909   -0.008594    11.00000    0.04891    0.05932 =
         0.05795    0.00663    0.00845    0.02006
AFIX  43
H10   2    0.842088    0.454254   -0.037915    11.00000   -1.20000
AFIX   0
C11   1    0.821190    0.314751   -0.077245    11.00000    0.03534    0.08459 =
         0.05837   -0.00278   -0.00111    0.00987
AFIX  43
H11   2    0.760989    0.319577   -0.151484    11.00000   -1.20000
AFIX   0
C12   1    0.860223    0.229273   -0.037289    11.00000    0.03589    0.06468 =
         0.06043   -0.01381    0.00310   -0.00799
AFIX  43
H12   2    0.826789    0.175860   -0.084758    11.00000   -1.20000
AFIX   0
C13   1    0.951294    0.220111    0.075838    11.00000    0.03156    0.04138 =
         0.04369   -0.00585    0.01047   -0.00406
C14   1    0.996190    0.133840    0.122547    11.00000    0.04791    0.03504 =
         0.06439   -0.00505    0.01573   -0.00771
AFIX  43
H14   2    0.965318    0.078375    0.079678    11.00000   -1.20000
AFIX   0
C15   1    1.084652    0.130629    0.230203    11.00000    0.04694    0.03496 =
         0.06843    0.00928    0.01661    0.00490
AFIX  43
H15   2    1.115163    0.073429    0.258402    11.00000   -1.20000
AFIX   0
C16   1    1.128780    0.213653    0.297378    11.00000    0.03112    0.04442 =
         0.05190    0.01070    0.00798    0.00188
AFIX  43
H16   2    1.188733    0.211697    0.373358    11.00000   -1.20000
AFIX   0
C17   1    0.999375    0.302534    0.144266    11.00000    0.02820    0.03640 =
         0.03555    0.00141    0.00944   -0.00055
N1    3    0.678188    0.074954   -0.222128    11.00000    0.04010    0.04120 =
         0.03384    0.00145    0.00612   -0.00596
H2A   2    1.117736    0.348032    0.304019    11.00000    0.05989
N2    3    1.087271    0.295111    0.255444    11.00000    0.02889    0.03618 =
         0.04286    0.00209    0.00680   -0.00490
O1    4    0.584211   -0.083531    0.436104    11.00000    0.04251    0.05208 =
         0.04458    0.01431    0.01477    0.00560
H1A   2    0.600651   -0.124726    0.516496    11.00000   -1.50000
O2    4    0.726642   -0.107945    0.397257    11.00000    0.04387    0.04862 =
         0.04039    0.01127    0.00951    0.01471
O3    4    0.827328   -0.046678    0.119384    11.00000    0.02863    0.03847 =
         0.05394   -0.00386    0.00777    0.00199
O4    4    0.713151   -0.148918    0.011346    11.00000    0.04592    0.02931 =
         0.03882   -0.00595    0.00707    0.00015
O5    4    0.658034    0.140226   -0.326907    11.00000    0.07888    0.06939 =
         0.05301    0.02896    0.02324    0.01095
O6    4    0.727003    0.010195   -0.245933    11.00000    0.08237    0.05943 =
         0.05058    0.00253    0.03378    0.01406
O7    4    0.620944   -0.214513   -0.322978    11.00000    0.04780    0.04168 =
         0.03547    0.00097    0.00863    0.00143
H7A   2    0.653747   -0.193384   -0.226101    11.00000   -1.50000
H7B   2    0.648199   -0.259083   -0.359406    11.00000   -1.50000
HKLF 4
REM  I in P2(1)/c
REM R1 =  0.0392 for   3394 Fo > 4sig(Fo)  and  0.0639 for all   4728 data
REM    248 parameters refined using      4 restraints
END
WGHT      0.0471      0.4411
REM Highest difference peak  0.287,  deepest hole -0.204,  1-sigma level  0.040
Q1    1   0.7015 -0.0286  0.0552  11.00000  0.05    0.29
Q2    1   0.6144  0.1089 -0.0488  11.00000  0.05    0.26
Q3    1   0.6368 -0.0307  0.2783  11.00000  0.05    0.25
Q4    1   0.9761  0.2598  0.1120  11.00000  0.05    0.25
Q5    1   0.6545  0.0330 -0.0066  11.00000  0.05    0.22
Q6    1   0.6061  0.0465  0.2399  11.00000  0.05    0.22
Q7    1   0.6667  0.0551  0.0227  11.00000  0.05    0.21
Q8    1   0.9708  0.3454  0.1534  11.00000  0.05    0.20
Q9    1   1.1088  0.2537  0.2413  11.00000  0.05    0.19
Q10   1   0.6572  0.0757 -0.1126  11.00000  0.05    0.18
Q11   1   1.0378  0.2955  0.2039  11.00000  0.05    0.18
Q12   1   0.5541  0.1049  0.1552  11.00000  0.05    0.18
Q13   1   0.6600  0.0120  0.1542  11.00000  0.05    0.18
Q14   1   0.5401  0.1236  0.0114  11.00000  0.05    0.17
Q15   1   0.9053  0.2256  0.0354  11.00000  0.05    0.17
Q16   1   1.1387  0.3942  0.3217  11.00000  0.05    0.17
Q17   1   1.1136  0.1675  0.2149  11.00000  0.05    0.16
Q18   1   0.5823  0.1468  0.0560  11.00000  0.05    0.16
Q19   1   0.9709  0.1815  0.0749  11.00000  0.05    0.16
Q20   1   0.9606  0.1783  0.1175  11.00000  0.05    0.15
;
