# Supplementary material for: Crystal structure of quinolinium 2-carboxy-6-nitro­benzoate monohydrate
Source: Acta Crystallogr E Crystallogr Commun. 2015 Apr 2;71(Pt 5):o270–1. doi: 10.1107/S2056989015006052 (PMC4420104; doi:10.1107/S2056989015006052)
Supplement: Supplementary file 2 [file e-71-0o270-Isup2.hkl]

#
# h,k,l, Fc-squared, Fo-squared, sigma(Fo-squared) and status flag
#
data_I
_shelx_title ' I in P2(1)/c'
_shelx_refln_list_code          4
_shelx_F_calc_maximum      168.80
_exptl_crystal_F_000       744.00
_reflns_d_resolution_high  0.6951
 
loop_
 _symmetry_equiv_pos_as_xyz
 'x, y, z'
 '-x, y+1/2, -z+1/2'
 '-x, -y, -z'
 'x, -y-1/2, z-1/2'
 
_cell_length_a    14.7622
_cell_length_b    14.2461
_cell_length_c     7.6395
_cell_angle_alpha  90.000
_cell_angle_beta  104.434
_cell_angle_gamma  90.000
 
_shelx_F_squared_multiplier     1.000
 
loop_
 _refln_index_h
 _refln_index_k
 _refln_index_l
 _refln_F_squared_calc
 _refln_F_squared_meas
 _refln_F_squared_sigma
 _refln_observed_status
   2   0   0      596.89      697.59      3.59 o
   3   0   0    14398.87    13735.59     60.44 o
   4   0   0     5696.26     5469.90     29.33 o
   5   0   0       48.62       43.70      1.00 o
   6   0   0      505.07      510.57      4.31 o
   7   0   0     2647.54     2778.88     19.25 o
   8   0   0       40.32       45.24      1.50 o
   9   0   0       50.74       43.87      1.76 o
  10   0   0      412.41      431.22      5.51 o
  11   0   0      984.57      995.07     10.53 o
  12   0   0      230.40      256.91      5.30 o
  13   0   0      211.35      228.28      4.53 o
  14   0   0       80.06       68.04      3.57 o
  15   0   0       56.74       56.37      4.54 o
  16   0   0       36.67       32.45      2.64 o
  17   0   0        8.35        3.89      2.46 o
  18   0   0        0.31       -0.80      2.17 o
  19   0   0        6.79        6.45      5.00 o
   2   1   0       33.60       40.63      0.46 o
   3   1   0      724.19      841.34      3.17 o
   4   1   0     1675.54     1616.99      7.93 o
   5   1   0        2.98        6.30      0.42 o
   6   1   0      230.10      263.44      2.10 o
   7   1   0     6081.54     6193.45     29.58 o
   8   1   0        9.66        3.68      0.66 o
   9   1   0      505.97      547.58      3.97 o
  10   1   0     1212.78     1259.03      8.17 o
  11   1   0      218.53      249.94      3.01 o
  12   1   0       39.41       41.17      1.60 o
  13   1   0       18.97       14.13      1.19 o
  14   1   0       57.28       48.86      2.02 o
  15   1   0       98.09       88.01      2.51 o
  16   1   0       30.69       24.71      2.12 o
  17   1   0        0.75       -0.89      1.71 o
  18   1   0        0.38       -1.15      1.55 o
  19   1   0        5.53        6.22      2.51 o
   0   2   0      404.08      490.32      4.31 o
   1   2   0    10576.75     9821.38     45.84 o
   2   2   0     7716.56     7501.78     27.83 o
   3   2   0     2262.75     2083.00      9.39 o
   4   2   0      337.30      271.06      2.19 o
   5   2   0       27.37       22.54      0.65 o
   6   2   0       56.11       76.92      1.17 o
   7   2   0       14.28        7.29      0.59 o
   8   2   0      253.67      247.66      2.52 o
   9   2   0        0.02        0.59      0.54 o
  10   2   0      333.30      340.52      3.11 o
  11   2   0       35.21       36.08      1.25 o
  12   2   0      250.98      243.23      2.98 o
  13   2   0      246.35      244.61      3.46 o
  14   2   0       65.65       57.93      2.05 o
  15   2   0       34.37       30.63      1.76 o
  16   2   0        4.47        3.39      1.40 o
  17   2   0        5.61        2.27      1.56 o
  18   2   0        5.11        4.82      2.37 o
  19   2   0       17.97       18.20      3.03 o
   1   3   0       50.67       63.33      0.60 o
   2   3   0     2318.63     2387.52      9.01 o
   3   3   0     5221.79     5223.33     22.50 o
   4   3   0      596.35      557.40      3.52 o
   5   3   0     1263.12     1197.02      6.97 o
   6   3   0       57.65       56.74      1.02 o
   7   3   0      157.83      154.62      1.75 o
   8   3   0     1915.90     2066.32     10.84 o
   9   3   0      223.00      204.99      2.45 o
  10   3   0      515.27      537.83      4.43 o
  11   3   0      209.78      189.29      2.43 o
  12   3   0       12.91       11.94      0.97 o
  13   3   0      122.54      120.34      2.28 o
  14   3   0      137.07      139.54      2.94 o
  15   3   0       40.89       44.15      2.26 o
  16   3   0       15.46       14.07      1.74 o
  17   3   0       36.48       34.83      2.32 o
  18   3   0       12.58        7.89      2.32 o
  19   3   0        3.33        2.25      2.08 o
   0   4   0     3979.94     3903.15     25.01 o
   1   4   0      525.10      532.51      2.78 o
   2   4   0     1059.70     1035.27      4.74 o
   3   4   0      541.92      558.10      3.22 o
   4   4   0     1576.50     1632.56      9.50 o
   5   4   0      150.49      156.80      2.12 o
   6   4   0      488.48      537.15      3.80 o
   7   4   0      955.35     1030.71      5.83 o
   8   4   0      352.37      368.73      3.06 o
   9   4   0      228.52      223.47      2.43 o
  10   4   0       19.58       18.22      1.08 o
  11   4   0       36.99       27.35      1.28 o
  12   4   0       43.80       39.92      1.66 o
  13   4   0      115.98      109.03      2.29 o
  14   4   0       77.65       73.42      2.11 o
  15   4   0        3.44        2.25      1.33 o
  16   4   0       97.75       99.81      3.16 o
  17   4   0       51.24       48.54      2.56 o
  18   4   0        8.93        9.00      2.19 o
  19   4   0        0.61       -0.72      2.06 o
   1   5   0      268.72      252.26      1.78 o
   2   5   0      154.41      130.74      1.19 o
   3   5   0      756.15      766.06      4.06 o
   4   5   0     4068.85     4299.26     20.81 o
   5   5   0      432.98      443.31      3.57 o
   6   5   0      778.29      761.34      4.99 o
   7   5   0       60.68       61.65      1.28 o
   8   5   0       19.17       16.48      0.89 o
   9   5   0       70.74       65.20      1.23 o
  10   5   0        0.13       -0.09      0.54 o
  11   5   0      151.57      144.00      2.46 o
  12   5   0       41.12       44.33      1.79 o
  13   5   0      385.99      360.40      4.29 o
  14   5   0       22.03       18.88      1.49 o
  15   5   0       16.02       12.87      1.37 o
  16   5   0       12.62       11.57      1.76 o
  17   5   0        0.01       -1.37      1.37 o
  18   5   0       39.89       40.45      3.62 o
  19   5   0        0.46       -0.51      1.98 o
   0   6   0      523.64      478.95      4.61 o
   1   6   0        0.02        1.86      0.39 o
   2   6   0      177.09      199.40      1.84 o
   3   6   0       68.97      101.82      1.26 o
   4   6   0      728.20      715.35      4.26 o
   5   6   0      121.91      105.74      1.54 o
   6   6   0      199.40      216.17      2.28 o
   7   6   0        4.22        3.42      0.58 o
   8   6   0       29.76       24.12      0.95 o
   9   6   0       11.92       11.60      0.73 o
  10   6   0      459.55      436.43      4.16 o
  11   6   0      319.82      312.04      3.77 o
  12   6   0        0.85        1.42      1.08 o
  13   6   0      234.59      219.61      3.43 o
  14   6   0        3.12        1.76      1.15 o
  15   6   0        0.00       -0.59      1.14 o
  16   6   0        3.28        4.12      1.33 o
  17   6   0        1.21        2.47      1.62 o
  18   6   0       28.93       31.60      2.70 o
  19   6   0        0.55       -3.23      3.23 o
   1   7   0        7.60        4.27      0.43 o
   2   7   0     1190.42     1172.52      6.46 o
   3   7   0      499.55      571.73      3.83 o
   4   7   0       22.40       26.97      0.83 o
   5   7   0      428.76      384.27      3.09 o
   6   7   0       40.29       40.99      1.18 o
   7   7   0      295.76      280.59      2.84 o
   8   7   0        1.94        3.87      0.70 o
   9   7   0      108.31      104.10      2.14 o
  10   7   0       56.85       50.80      1.70 o
  11   7   0        0.00       -0.30      1.11 o
  12   7   0       51.34       47.85      1.94 o
  13   7   0       13.72       16.56      1.44 o
  14   7   0        1.87        2.91      1.15 o
  15   7   0        5.11        3.84      1.48 o
  16   7   0       16.81       18.74      1.76 o
  17   7   0        0.03        2.20      1.65 o
  18   7   0        0.44       -0.46      1.88 o
  19   7   0        5.45        2.14      3.84 o
   0   8   0        0.64        3.52      0.57 o
   1   8   0        2.98        3.69      0.40 o
   2   8   0        0.83        1.24      0.46 o
   3   8   0      537.14      551.36      3.57 o
   4   8   0      128.79      119.25      1.58 o
   5   8   0      621.81      661.15      4.56 o
   6   8   0       90.89       96.14      1.65 o
   7   8   0       54.22       60.16      1.48 o
   8   8   0       40.69       32.01      1.23 o
   9   8   0       71.39       72.77      2.00 o
  10   8   0        0.99       -0.97      0.97 o
  11   8   0       46.06       43.10      1.80 o
  12   8   0      272.41      263.29      3.79 o
  13   8   0       14.89       11.86      1.40 o
  14   8   0       21.20       19.54      1.63 o
  15   8   0       32.00       29.65      1.86 o
  16   8   0       35.04       36.91      2.36 o
  17   8   0       34.48       37.36      2.41 o
  18   8   0        0.84        0.32      2.62 o
   1   9   0       95.26      101.64      1.67 o
   2   9   0      471.42      450.46      3.50 o
   3   9   0      339.37      369.09      3.16 o
   4   9   0       72.37       84.42      1.31 o
   5   9   0       73.16       66.66      1.41 o
   6   9   0        8.67        5.32      0.71 o
   7   9   0      378.83      380.83      3.46 o
   8   9   0        9.96        6.51      1.01 o
   9   9   0      128.06      131.26      2.55 o
  10   9   0       21.46       21.84      1.44 o
  11   9   0       43.71       46.89      1.91 o
  12   9   0        5.34        4.04      1.20 o
  13   9   0       29.97       29.54      1.72 o
  14   9   0       55.03       58.20      2.34 o
  15   9   0       21.52       24.84      1.97 o
  16   9   0       45.84       44.44      2.42 o
  17   9   0        2.38        7.23      2.37 o
  18   9   0        1.99        4.19      3.08 o
   0  10   0      326.45      293.45      4.22 o
   1  10   0      202.83      194.23      2.29 o
   2  10   0       50.67       47.73      1.07 o
   3  10   0      297.10      287.05      2.82 o
   4  10   0       60.46       65.99      1.46 o
   5  10   0        1.72        2.94      0.61 o
   6  10   0       93.95       94.01      1.80 o
   7  10   0       40.85       37.20      1.35 o
   8  10   0      297.38      291.63      3.43 o
   9  10   0        1.60        1.96      0.95 o
  10  10   0       15.83       11.02      1.29 o
  11  10   0       12.07       10.02      1.29 o
  12  10   0       25.22       20.96      1.58 o
  13  10   0        4.21        4.63      1.37 o
  14  10   0        0.35       -1.18      1.21 o
  15  10   0       21.15       26.10      2.04 o
  16  10   0       46.48       50.67      2.58 o
  17  10   0       51.50       59.82      3.66 o
   1  11   0        0.62        2.07      0.66 o
   2  11   0       23.37       24.84      1.07 o
   3  11   0      405.64      389.79      3.54 o
   4  11   0       37.10       28.07      1.21 o
   5  11   0       23.32       16.65      1.04 o
   6  11   0       54.06       42.60      1.56 o
   7  11   0        6.11        0.02      0.97 o
   8  11   0      159.54      138.85      2.53 o
   9  11   0       90.06       77.89      2.20 o
  10  11   0        1.95        0.27      1.01 o
  11  11   0        0.00       -1.03      1.03 o
  12  11   0        1.08        0.00      1.12 o
  13  11   0        2.26        1.13      1.21 o
  14  11   0       97.70      106.07      3.23 o
  15  11   0        7.53       13.81      1.94 o
  16  11   0       18.44       24.00      2.48 o
  17  11   0        5.69        6.05      3.65 o
   0  12   0       17.25       14.96      1.67 o
   1  12   0     1353.48     1327.57      8.65 o
   2  12   0      349.61      325.95      3.66 o
   3  12   0      169.02      156.50      2.59 o
   4  12   0        2.24        4.30      0.97 o
   5  12   0       11.11        9.59      1.09 o
   6  12   0        4.47        2.57      1.04 o
   7  12   0        1.51        1.93      1.13 o
   8  12   0       21.86       17.82      1.52 o
   9  12   0       42.20       51.73      1.99 o
  10  12   0       84.68       87.73      2.87 o
  11  12   0       47.95       44.16      2.05 o
  12  12   0        0.14        1.24      1.23 o
  13  12   0       84.10      113.59      3.81 o
  14  12   0        0.63        0.98      1.55 o
  15  12   0        1.92        2.01      2.06 o
  16  12   0        0.45       -1.95      2.97 o
   1  13   0      359.71      374.93      4.20 o
   2  13   0      135.31      130.19      2.49 o
   3  13   0        6.06        3.91      1.01 o
   4  13   0       93.32      101.19      2.35 o
   5  13   0      166.67      156.02      2.79 o
   6  13   0        2.76        4.95      1.22 o
   7  13   0      101.59       82.73      2.59 o
   8  13   0        8.14        5.54      1.36 o
   9  13   0        1.58        1.14      1.29 o
  10  13   0       75.23       64.97      2.66 o
  11  13   0        2.82        0.35      1.42 o
  12  13   0        4.50        3.35      1.80 o
  13  13   0        4.66        6.34      1.92 o
  14  13   0       14.70       14.51      2.39 o
  15  13   0        1.86        0.97      2.55 o
   0  14   0     2227.00     2278.57     27.18 o
   1  14   0      425.70      429.04      4.72 o
   2  14   0        1.40        2.69      1.15 o
   3  14   0      562.41      559.09      5.33 o
   4  14   0      160.93      166.72      2.96 o
   5  14   0       18.39       15.85      1.41 o
   6  14   0        3.35        0.78      1.15 o
   7  14   0        7.63        4.41      1.39 o
   8  14   0        5.54        5.55      1.34 o
   9  14   0      136.31      136.50      3.56 o
  10  14   0       11.31       20.66      2.02 o
  11  14   0       23.88       18.51      2.22 o
  12  14   0        3.03        3.15      1.88 o
  13  14   0        0.00        0.94      1.92 o
  14  14   0       10.75       19.71      3.39 o
   1  15   0       25.37       32.40      1.73 o
   2  15   0       53.53       48.04      2.04 o
   3  15   0        3.50        6.15      1.28 o
   4  15   0        0.80       -1.01      1.01 o
   5  15   0        0.03        0.51      1.06 o
   6  15   0        1.40       -1.22      1.22 o
   7  15   0      117.19      127.28      3.32 o
   8  15   0       29.06       33.85      2.26 o
   9  15   0        0.85       -0.71      1.59 o
  10  15   0        0.28        0.71      1.92 o
  11  15   0       53.39       73.41      4.17 o
  12  15   0       12.30       15.04      2.15 o
  13  15   0        2.08        8.96      3.50 o
   0  16   0       26.58       25.13      2.39 o
   1  16   0        1.20        1.55      1.21 o
   2  16   0        8.31        8.27      1.36 o
   3  16   0       90.62       93.42      2.75 o
   4  16   0        4.72        7.98      1.67 o
   5  16   0        0.60        0.23      1.22 o
   6  16   0       72.06       71.53      3.76 o
   7  16   0       44.30       51.12      2.72 o
   8  16   0        0.83        4.20      1.77 o
   9  16   0       33.58       42.46      2.82 o
  10  16   0        1.14        3.26      1.81 o
  11  16   0       45.53       70.67      4.35 o
  12  16   0       74.32       85.45      7.28 o
   1  17   0       81.46       76.36      2.83 o
   2  17   0      144.70      151.79      3.44 o
   3  17   0        2.68        4.28      1.41 o
   4  17   0       24.04       31.24      2.37 o
   5  17   0       72.75       88.85      3.14 o
   6  17   0        5.50        4.65      1.82 o
   7  17   0       16.23       18.37      3.04 o
   8  17   0        0.38       -0.29      1.93 o
   9  17   0        0.10       -1.21      2.39 o
  10  17   0        6.09       10.99      3.34 o
  11  17   0        0.43       -0.86      5.71 o
   0  18   0        2.69        3.57      1.98 o
   1  18   0       11.28        8.60      1.62 o
   2  18   0       50.48       56.30      2.54 o
   3  18   0        0.02        0.61      1.40 o
   4  18   0       16.69       19.55      2.16 o
   5  18   0        7.47        9.54      2.21 o
   6  18   0        6.25        3.60      1.94 o
   7  18   0       18.44       16.03      3.64 o
   8  18   0        1.80       -1.31      3.83 o
   9  18   0       61.29       63.96      9.42 o
   1  19   0       10.62        9.58      1.77 o
   2  19   0        4.31        4.78      1.80 o
   3  19   0        0.01        0.80      1.97 o
   4  19   0       25.68       29.93      2.52 o
   5  19   0        3.74        3.92      2.34 o
   6  19   0        0.81        1.26      2.92 o
   7  19   0        8.67       10.06      4.54 o
   0  20   0        6.53       10.28      5.14 o
   1  20   0        0.45       -1.61      2.57 o
   2  20   0        0.57        2.64      7.08 o
   3  20   0        0.50       -0.17      8.28 o
   4  20   0        2.92        6.67      4.69 o
 -20   1   1        2.24        0.85      2.20 o
 -19   1   1        0.79        0.04      1.70 o
 -18   1   1        0.30        0.73      1.58 o
 -17   1   1        2.10        1.57      1.81 o
 -16   1   1       55.25       55.68      3.14 o
 -15   1   1        2.88        2.16      1.14 o
 -14   1   1      110.99      109.30      2.38 o
 -13   1   1       74.24       80.31      2.00 o
 -12   1   1       18.48       19.31      1.06 o
 -11   1   1      513.39      500.05      4.15 o
 -10   1   1       38.82       35.55      1.35 o
  -9   1   1        0.97        0.63      0.51 o
  -8   1   1      272.65      302.08      2.78 o
  -7   1   1      115.27      140.93      1.81 o
  -6   1   1      263.89      295.09      2.29 o
  -5   1   1      214.40      179.08      1.41 o
  -4   1   1     8213.23     7784.31     31.56 o
  -3   1   1      170.33      177.92      1.08 o
  -2   1   1      198.15      221.34      1.02 o
  -1   1   1      961.03      947.84      5.96 o
   0   1   1     1160.23     1181.52      6.64 o
   1   1   1      135.79      106.90      0.69 o
   2   1   1     1130.13     1144.99      4.53 o
   3   1   1     1020.79     1020.47      4.54 o
   4   1   1     1914.98     2040.40      8.58 o
   5   1   1       29.45       36.77      1.14 o
   6   1   1      579.99      619.54      3.75 o
   7   1   1        0.17        0.09      0.38 o
   8   1   1       22.52       30.91      0.97 o
   9   1   1       22.82       25.44      0.95 o
  10   1   1      283.01      289.46      2.80 o
  11   1   1       21.80       22.51      1.10 o
  12   1   1      288.20      288.85      3.59 o
  13   1   1       44.93       39.12      2.16 o
  14   1   1        0.08       -0.60      1.11 o
  15   1   1       21.29       21.21      1.66 o
  16   1   1        0.00       -1.31      1.31 o
  17   1   1        0.97       -2.84      2.84 o
  18   1   1        0.78       -0.08      2.64 o
  19   1   1       34.21       33.17      5.04 o
 -20   2   1       19.00       23.22      2.82 o
 -19   2   1       34.99       32.64      2.71 o
 -18   2   1        1.21        3.37      1.80 o
 -17   2   1        1.36        0.03      1.53 o
 -16   2   1       62.09       55.81      2.54 o
 -15   2   1       57.64       56.10      2.66 o
 -14   2   1       17.39       12.93      1.11 o
 -13   2   1      121.77      126.72      2.25 o
 -12   2   1      183.63      191.62      2.55 o
 -11   2   1       11.20        9.12      0.91 o
 -10   2   1      322.24      306.43      2.99 o
  -9   2   1        0.26       -0.47      0.47 o
  -8   2   1        0.65       -0.04      0.41 o
  -7   2   1      155.82      155.46      1.67 o
  -6   2   1      199.96      207.41      2.03 o
  -5   2   1     1399.08     1366.26      6.96 o
  -4   2   1     1026.43     1059.34      5.27 o
  -3   2   1       41.71       31.84      0.95 o
  -2   2   1      793.88      748.02      2.69 o
  -1   2   1       64.03       55.51      0.42 o
   0   2   1     2632.37     2668.56      8.67 o
   1   2   1      514.65      514.51      2.06 o
   2   2   1    22228.77    21273.83     86.14 o
   3   2   1    14851.47    14425.96     62.80 o
   4   2   1     1158.95     1110.64      5.53 o
   5   2   1       25.25       31.02      1.04 o
   6   2   1      588.38      646.20      3.84 o
   7   2   1      220.74      211.24      2.02 o
   8   2   1      146.45      140.40      1.70 o
   9   2   1       23.50       27.00      1.11 o
  10   2   1       28.17       28.96      1.23 o
  11   2   1      100.71      103.14      2.09 o
  12   2   1      277.22      273.60      3.38 o
  13   2   1      225.33      216.45      3.26 o
  14   2   1       18.48       20.74      1.48 o
  15   2   1      127.13      132.42      3.10 o
  16   2   1       39.78       40.32      2.71 o
  17   2   1        6.63        1.72      1.97 o
  18   2   1        2.70        0.42      4.48 o
 -20   3   1       14.28        9.54      6.14 o
 -19   3   1       18.48       21.49      2.65 o
 -18   3   1       46.73       48.32      2.95 o
 -17   3   1       61.78       59.52      3.04 o
 -16   3   1       82.54       86.62      3.00 o
 -15   3   1       35.34       32.60      1.83 o
 -14   3   1      161.55      168.99      3.11 o
 -13   3   1        0.08       -0.74      0.74 o
 -12   3   1      224.25      217.66      2.79 o
 -11   3   1       87.97       80.71      1.70 o
 -10   3   1      213.12      185.91      2.27 o
  -9   3   1      164.74      164.73      2.20 o
  -8   3   1      409.36      406.35      3.44 o
  -7   3   1      773.24      783.29      5.15 o
  -6   3   1       29.74       20.19      0.88 o
  -5   3   1     7136.89     7195.32     55.36 o
  -4   3   1      499.08      535.69      3.33 o
  -3   3   1     2312.32     2427.75      9.96 o
  -2   3   1       31.33       32.61      0.58 o
  -1   3   1       48.25       53.64      0.56 o
   0   3   1      281.60      287.36      1.45 o
   1   3   1     1858.41     1907.60      7.39 o
   2   3   1     6200.70     6114.79     23.43 o
   3   3   1     3119.22     3356.30     15.47 o
   4   3   1     1206.08     1214.37      7.02 o
   5   3   1     1753.11     1835.67      9.34 o
   6   3   1     4150.08     4328.70     20.51 o
   7   3   1      326.82      310.47      2.52 o
   8   3   1       28.05       30.54      0.89 o
   9   3   1       84.60       84.42      1.42 o
  10   3   1        3.23        1.69      0.76 o
  11   3   1        0.09       -0.13      0.85 o
  12   3   1       75.49       73.74      2.16 o
  13   3   1       24.94       23.48      1.36 o
  14   3   1       81.64       77.86      2.79 o
  15   3   1        6.64        3.86      1.29 o
  16   3   1       17.23       19.43      2.15 o
  17   3   1        2.85       -0.81      1.83 o
  18   3   1        4.16        1.47      1.90 o
 -20   4   1        9.13        5.92      3.93 o
 -19   4   1        0.13       -0.42      1.74 o
 -18   4   1       15.31       21.75      2.30 o
 -17   4   1       34.88       36.48      2.59 o
 -16   4   1       23.39       24.59      1.79 o
 -15   4   1      119.24      117.71      2.87 o
 -14   4   1      120.49      113.36      2.78 o
 -13   4   1       69.43       73.05      1.91 o
 -12   4   1      235.61      248.01      2.92 o
 -11   4   1       16.39       11.24      0.86 o
 -10   4   1      158.09      151.30      2.28 o
  -9   4   1       29.00       36.93      1.36 o
  -8   4   1      284.42      313.69      3.01 o
  -7   4   1       35.65       45.51      1.19 o
  -6   4   1      556.52      537.90      3.70 o
  -5   4   1      462.41      449.68      3.05 o
  -4   4   1     1621.21     1593.14      7.56 o
  -3   4   1      789.39      764.18      3.68 o
  -2   4   1       98.11      109.19      0.89 o
  -1   4   1      919.73      880.40      4.39 o
   0   4   1     4335.52     4266.96     17.41 o
   1   4   1       75.23       49.06      0.71 o
   2   4   1    13516.74    13353.85     52.27 o
   3   4   1        0.52        7.66      0.48 o
   4   4   1       21.58       17.61      0.72 o
   5   4   1       12.06       11.68      0.74 o
   6   4   1      714.59      709.82      4.73 o
   7   4   1       34.08       37.76      0.96 o
   8   4   1       17.19       14.32      0.70 o
   9   4   1     1159.72     1071.36      6.57 o
  10   4   1      168.60      156.89      2.50 o
  11   4   1       57.17       52.57      1.86 o
  12   4   1       31.71       28.83      1.51 o
  13   4   1       84.22       77.31      2.31 o
  14   4   1      177.52      190.73      3.35 o
  15   4   1      196.15      194.48      3.73 o
  16   4   1       10.47       10.07      2.23 o
  17   4   1       12.21       12.33      2.28 o
  18   4   1       10.95       11.90      2.34 o
 -20   5   1        2.19        0.57      4.85 o
 -19   5   1        7.92       12.09      2.26 o
 -18   5   1       38.45       37.33      2.86 o
 -17   5   1       11.48        8.87      1.57 o
 -16   5   1       30.14       23.97      2.15 o
 -15   5   1       25.72       22.40      1.66 o
 -14   5   1      135.77      139.49      3.11 o
 -13   5   1      637.08      630.83      5.83 o
 -12   5   1        1.62        2.64      0.97 o
 -11   5   1      397.59      408.50      4.08 o
 -10   5   1      138.24      123.39      2.15 o
  -9   5   1       85.66       81.85      1.64 o
  -8   5   1      379.66      366.31      3.35 o
  -7   5   1      215.88      237.68      2.46 o
  -6   5   1     2089.33     2281.04     12.04 o
  -5   5   1       51.15       54.96      1.16 o
  -4   5   1     3317.04     3378.98     15.03 o
  -3   5   1      472.07      463.07      2.82 o
  -2   5   1      918.77      939.36      4.56 o
  -1   5   1      129.64      134.37      1.33 o
   0   5   1     1693.92     1686.99      8.19 o
   1   5   1      287.56      242.43      1.67 o
   2   5   1      743.44      721.75      3.48 o
   3   5   1      988.79     1072.62      5.86 o
   4   5   1      493.56      551.42      3.86 o
   5   5   1     1524.90     1616.69      8.97 o
   6   5   1      276.80      299.99      2.78 o
   7   5   1      983.71      954.54      6.19 o
   8   5   1     1420.70     1424.84      8.21 o
   9   5   1      389.62      374.34      3.50 o
  10   5   1      182.58      162.54      2.64 o
  11   5   1      727.31      712.42      6.00 o
  12   5   1      104.79      104.58      2.86 o
  13   5   1        2.47        0.57      1.02 o
  14   5   1       62.61       72.56      2.57 o
  15   5   1        6.73        5.18      1.34 o
  16   5   1       69.75       92.35      4.76 o
  17   5   1       30.49       33.90      2.96 o
  18   5   1        7.53        4.85      2.33 o
 -20   6   1       72.39       85.66     10.28 o
 -19   6   1       16.73       26.90      2.66 o
 -18   6   1        0.20        1.04      1.69 o
 -17   6   1        8.32       10.73      1.64 o
 -16   6   1       28.24       29.63      1.95 o
 -15   6   1        2.40       -0.21      1.22 o
 -14   6   1       46.08       51.70      2.73 o
 -13   6   1     1062.43     1062.79      8.22 o
 -12   6   1     1373.74     1343.82      9.10 o
 -11   6   1      231.07      258.06      3.05 o
 -10   6   1        0.26       -0.72      0.72 o
  -9   6   1        5.87        8.00      0.97 o
  -8   6   1       14.38       10.09      0.83 o
  -7   6   1       16.43       12.06      0.79 o
  -6   6   1       59.54       73.29      1.42 o
  -5   6   1      123.98      145.06      1.59 o
  -4   6   1      501.21      544.08      3.58 o
  -3   6   1     1288.79     1305.93      6.54 o
  -2   6   1      340.01      347.00      2.49 o
  -1   6   1     1077.20     1093.66      7.45 o
   0   6   1       31.35       33.44      0.83 o
   1   6   1     2780.44     2910.84     12.91 o
   2   6   1      152.38      181.61      1.55 o
   3   6   1      213.21      262.93      2.04 o
   4   6   1     4091.91     4426.43     20.82 o
   5   6   1      740.84      687.93      4.97 o
   6   6   1      147.24      150.07      2.10 o
   7   6   1        0.34        1.14      0.64 o
   8   6   1      115.80      129.62      2.07 o
   9   6   1      681.83      708.21      5.41 o
  10   6   1      624.20      599.37      5.33 o
  11   6   1      582.96      568.62      5.34 o
  12   6   1      208.79      203.10      3.22 o
  13   6   1        3.72        3.93      1.12 o
  14   6   1       10.60        7.39      1.34 o
  15   6   1        5.30        2.86      1.43 o
  16   6   1       13.45       17.33      1.98 o
  17   6   1        0.36        0.87      1.95 o
  18   6   1       11.29       10.11      3.15 o
 -19   7   1       21.42       26.47      2.90 o
 -18   7   1        6.39        2.92      2.08 o
 -17   7   1        0.10       -1.26      1.26 o
 -16   7   1       49.08       45.79      2.28 o
 -15   7   1      293.84      274.73      4.32 o
 -14   7   1        0.62       -0.55      1.12 o
 -13   7   1      138.80      132.75      2.85 o
 -12   7   1      381.36      366.98      4.18 o
 -11   7   1      389.58      365.38      4.03 o
 -10   7   1      321.20      302.36      3.39 o
  -9   7   1       62.76       69.08      1.71 o
  -8   7   1       22.18       19.38      1.01 o
  -7   7   1      615.88      664.65      4.94 o
  -6   7   1      116.25      102.00      1.58 o
  -5   7   1     2431.42     2658.81     12.54 o
  -4   7   1       59.70       75.54      1.26 o
  -3   7   1      280.46      311.65      2.52 o
  -2   7   1     1204.27     1230.95      6.24 o
  -1   7   1      387.15      418.01      3.25 o
   0   7   1     1398.03     1466.95      7.58 o
   1   7   1     1527.34     1619.59      7.90 o
   2   7   1       18.89       31.60      0.71 o
   3   7   1      178.31      161.85      1.61 o
   4   7   1        9.39       14.07      0.60 o
   5   7   1      742.04      776.39      4.93 o
   6   7   1        0.21       -0.08      0.61 o
   7   7   1      553.82      554.51      4.72 o
   8   7   1       10.53       15.07      1.14 o
   9   7   1      935.24      886.16      6.78 o
  10   7   1      649.86      651.10      5.75 o
  11   7   1      613.02      626.05      5.75 o
  12   7   1       94.46      102.41      2.53 o
  13   7   1       18.90       20.09      1.52 o
  14   7   1       33.11       35.91      1.98 o
  15   7   1       19.60       20.07      1.83 o
  16   7   1        4.40        5.73      2.13 o
  17   7   1       50.52       64.72      4.84 o
  18   7   1        8.52        4.28      3.63 o
 -19   8   1        1.33        5.64      4.57 o
 -18   8   1        9.87       10.76      2.29 o
 -17   8   1        0.28       -1.34      1.38 o
 -16   8   1        0.32       -1.33      1.33 o
 -15   8   1        2.18        2.42      1.23 o
 -14   8   1        6.49        5.84      1.28 o
 -13   8   1      128.55      129.22      2.88 o
 -12   8   1       54.19       55.75      2.08 o
 -11   8   1       72.50       51.16      1.83 o
 -10   8   1      331.90      341.84      3.97 o
  -9   8   1      142.28      135.85      2.74 o
  -8   8   1      467.27      462.42      4.15 o
  -7   8   1        6.45        7.88      0.74 o
  -6   8   1       26.11       26.87      1.04 o
  -5   8   1        0.79        0.33      0.52 o
  -4   8   1       29.12       18.78      0.82 o
  -3   8   1      314.11      329.34      2.71 o
  -2   8   1      407.69      414.09      3.05 o
  -1   8   1      811.66      797.13      5.25 o
   0   8   1       11.43        7.34      0.69 o
   1   8   1     2068.65     2127.87     10.71 o
   2   8   1        4.24       12.11      0.62 o
   3   8   1       38.63       43.42      1.03 o
   4   8   1      571.84      585.57      3.90 o
   5   8   1      383.71      352.63      2.74 o
   6   8   1        6.70       11.86      0.91 o
   7   8   1       22.65       20.16      1.16 o
   8   8   1      178.51      174.59      2.71 o
   9   8   1       53.00       44.45      1.73 o
  10   8   1       39.62       36.05      1.70 o
  11   8   1       28.08       25.51      1.51 o
  12   8   1       94.28       89.43      2.42 o
  13   8   1        2.03        3.62      1.71 o
  14   8   1        1.34        2.89      1.32 o
  15   8   1       33.96       37.33      2.32 o
  16   8   1       97.14      113.42      4.41 o
  17   8   1       15.55       22.08      3.06 o
  18   8   1        5.21        3.54      3.00 o
 -18   9   1       50.19       42.41      3.24 o
 -17   9   1        2.79        1.18      1.44 o
 -16   9   1        1.40       -0.84      1.42 o
 -15   9   1        0.63        0.07      1.17 o
 -14   9   1        2.97        0.39      1.19 o
 -13   9   1        3.41        2.39      1.16 o
 -12   9   1       73.50       69.40      2.24 o
 -11   9   1      138.34      115.17      2.58 o
 -10   9   1       14.65       15.53      1.35 o
  -9   9   1      391.69      372.20      3.87 o
  -8   9   1        5.61        7.39      0.86 o
  -7   9   1      247.32      243.32      2.72 o
  -6   9   1      105.59      110.20      1.77 o
  -5   9   1        0.01       -0.52      0.52 o
  -4   9   1      613.51      621.31      4.35 o
  -3   9   1       83.69       81.09      1.37 o
  -2   9   1      589.23      577.58      4.41 o
  -1   9   1      293.49      257.38      2.38 o
   0   9   1      670.07      645.84      4.73 o
   1   9   1       74.03       81.16      1.28 o
   2   9   1       23.36       26.21      0.79 o
   3   9   1        0.04        0.48      0.48 o
   4   9   1       52.09       47.41      1.12 o
   5   9   1        0.90        1.12      0.55 o
   6   9   1      169.80      150.82      1.91 o
   7   9   1      221.35      215.07      2.98 o
   8   9   1      211.32      201.56      3.00 o
   9   9   1       25.83       21.75      1.42 o
  10   9   1        1.53       -0.40      1.01 o
  11   9   1       65.47       61.26      2.13 o
  12   9   1        4.58        5.87      1.34 o
  13   9   1       31.43       33.71      1.96 o
  14   9   1        0.02        0.70      1.31 o
  15   9   1       20.23       24.30      2.57 o
  16   9   1        0.03       -0.31      2.08 o
  17   9   1        2.03       -2.98      3.67 o
 -18  10   1       24.86       32.31      4.29 o
 -17  10   1        4.24        7.82      1.94 o
 -16  10   1       53.07       54.48      2.49 o
 -15  10   1        1.97        1.87      1.34 o
 -14  10   1        7.79        5.45      1.65 o
 -13  10   1       44.75       42.16      2.01 o
 -12  10   1        8.77        4.56      1.20 o
 -11  10   1        3.13        1.64      0.99 o
 -10  10   1        2.34        2.23      0.98 o
  -9  10   1       86.21       95.01      2.19 o
  -8  10   1      301.65      276.79      3.27 o
  -7  10   1      216.60      224.73      2.86 o
  -6  10   1        3.16        4.28      0.73 o
  -5  10   1      161.38      163.75      2.14 o
  -4  10   1      244.30      274.70      2.73 o
  -3  10   1      107.26      109.16      1.63 o
  -2  10   1      341.25      343.81      3.37 o
  -1  10   1       25.43       18.72      1.04 o
   0  10   1      399.61      389.69      3.59 o
   1  10   1       11.29       10.43      0.65 o
   2  10   1      102.27      103.51      1.53 o
   3  10   1      764.65      721.92      4.79 o
   4  10   1      181.52      155.29      2.30 o
   5  10   1       86.15       76.87      1.45 o
   6  10   1      303.66      284.59      2.98 o
   7  10   1       61.72       57.48      1.59 o
   8  10   1        3.64        5.37      1.04 o
   9  10   1        0.01       -0.91      0.91 o
  10  10   1       28.00       25.55      1.56 o
  11  10   1       28.18       25.99      1.63 o
  12  10   1       22.23       25.40      1.80 o
  13  10   1       13.65       11.83      1.78 o
  14  10   1        0.43        0.19      1.48 o
  15  10   1      140.51      155.99      4.57 o
  16  10   1        3.58        8.61      2.23 o
  17  10   1        0.81       -6.12      6.12 o
 -17  11   1      165.44      205.08      6.15 o
 -16  11   1        4.13        9.14      1.69 o
 -15  11   1        2.33        1.14      1.42 o
 -14  11   1        7.86        9.21      1.61 o
 -13  11   1       28.71       34.22      2.03 o
 -12  11   1        1.15       -0.05      1.26 o
 -11  11   1        0.00       -1.25      1.25 o
 -10  11   1       22.38       22.63      1.40 o
  -9  11   1       76.49       67.35      2.11 o
  -8  11   1      115.94      115.75      2.43 o
  -7  11   1       69.32       69.74      2.15 o
  -6  11   1        0.27       -0.69      0.69 o
  -5  11   1        0.15       -0.68      0.68 o
  -4  11   1      116.39      112.13      2.09 o
  -3  11   1       10.87        7.79      0.93 o
  -2  11   1        6.23        6.41      0.86 o
  -1  11   1      401.71      366.08      3.66 o
   0  11   1      820.70      807.68      5.93 o
   1  11   1       13.73       10.80      0.91 o
   2  11   1      407.86      380.55      3.64 o
   3  11   1      863.65      837.93      5.74 o
   4  11   1       91.55       82.83      1.62 o
   5  11   1      228.90      209.36      2.81 o
   6  11   1      121.90      142.61      2.45 o
   7  11   1     1215.16     1163.97      8.02 o
   8  11   1        0.00        1.05      0.89 o
   9  11   1       44.37       43.34      1.73 o
  10  11   1        0.91       -0.59      0.96 o
  11  11   1       13.57       12.45      1.46 o
  12  11   1        0.06        0.28      1.31 o
  13  11   1        1.83        1.43      1.36 o
  14  11   1        0.81        1.56      1.40 o
  15  11   1        0.72        0.63      1.74 o
  16  11   1        5.93        0.82      7.73 o
 -17  12   1        0.11       -3.13      6.71 o
 -16  12   1        3.97        8.10      3.12 o
 -15  12   1        4.64        5.58      1.65 o
 -14  12   1        0.06        0.21      1.41 o
 -13  12   1        0.46        1.03      1.32 o
 -12  12   1       60.15       69.85      2.86 o
 -11  12   1       22.13       21.43      1.97 o
 -10  12   1      163.85      151.35      3.58 o
  -9  12   1       21.57       12.03      1.48 o
  -8  12   1        0.62        0.12      1.09 o
  -7  12   1      344.72      341.34      4.47 o
  -6  12   1       17.63       20.61      1.33 o
  -5  12   1       20.67       20.72      1.29 o
  -4  12   1       23.73       23.47      1.31 o
  -3  12   1      674.09      643.72      5.38 o
  -2  12   1      466.00      443.79      4.33 o
  -1  12   1       63.02       65.68      1.88 o
   0  12   1       38.02       39.52      1.59 o
   1  12   1      187.52      179.45      2.53 o
   2  12   1       92.10       94.14      2.04 o
   3  12   1     1058.10     1053.32      7.17 o
   4  12   1      585.75      548.34      4.77 o
   5  12   1       34.68       31.36      1.59 o
   6  12   1      454.50      444.56      4.77 o
   7  12   1        5.32        8.16      1.14 o
   8  12   1       29.40       33.77      1.74 o
   9  12   1       68.99       68.55      2.34 o
  10  12   1       45.49       40.06      2.08 o
  11  12   1       25.55       24.18      1.78 o
  12  12   1        2.14        0.76      1.38 o
  13  12   1       64.43       90.80      3.48 o
  14  12   1       10.45       10.19      2.30 o
  15  12   1        4.28        9.36      2.71 o
 -16  13   1        3.92        4.65      3.39 o
 -15  13   1       32.97       41.04      3.26 o
 -14  13   1        3.35        3.79      1.89 o
 -13  13   1        4.46        4.67      1.71 o
 -12  13   1       53.29       45.65      2.61 o
 -11  13   1        8.77        7.09      1.56 o
 -10  13   1      103.09      103.49      3.27 o
  -9  13   1       49.91       44.41      2.38 o
  -8  13   1       19.29       16.30      1.54 o
  -7  13   1       55.99       52.83      2.16 o
  -6  13   1       21.79       23.71      1.44 o
  -5  13   1      271.54      279.98      3.61 o
  -4  13   1      139.97      142.74      2.62 o
  -3  13   1        5.38        7.02      1.06 o
  -2  13   1        0.71        2.64      0.96 o
  -1  13   1       31.40       31.80      1.53 o
   0  13   1      808.47      783.02      6.24 o
   1  13   1       18.49       22.02      1.42 o
   2  13   1      156.31      146.91      2.73 o
   3  13   1      545.49      523.45      5.12 o
   4  13   1        8.80        5.46      1.21 o
   5  13   1        0.06       -0.71      1.07 o
   6  13   1       42.01       31.99      1.83 o
   7  13   1       53.73       41.02      2.05 o
   8  13   1        1.19        2.65      1.32 o
   9  13   1       18.72       16.95      1.80 o
  10  13   1       11.29       11.73      1.68 o
  11  13   1        0.04       -0.38      1.36 o
  12  13   1        5.47        7.48      1.77 o
  13  13   1       41.88       65.31      4.48 o
  14  13   1       12.86       16.75      2.89 o
  15  13   1        1.37       -1.43      4.85 o
 -15  14   1       15.78       22.27      7.14 o
 -14  14   1        0.32       -1.90      1.90 o
 -13  14   1       14.92       12.77      1.99 o
 -12  14   1        0.33       -0.11      1.53 o
 -11  14   1       11.63       13.39      1.83 o
 -10  14   1        0.03       -0.20      1.44 o
  -9  14   1        0.50        0.52      1.47 o
  -8  14   1        0.39       -0.28      1.31 o
  -7  14   1        1.11        0.53      1.36 o
  -6  14   1       83.45       80.07      2.40 o
  -5  14   1        4.07        4.15      1.10 o
  -4  14   1       62.81       61.61      2.02 o
  -3  14   1       66.38       56.82      1.96 o
  -2  14   1       12.93       10.99      1.26 o
  -1  14   1       71.87       76.63      2.17 o
   0  14   1       11.93       18.28      1.33 o
   1  14   1       43.91       38.49      1.75 o
   2  14   1        2.07        1.72      1.05 o
   3  14   1       35.17       42.73      1.80 o
   4  14   1        5.66        7.37      1.51 o
   5  14   1       39.42       31.17      1.99 o
   6  14   1        0.57        1.61      1.32 o
   7  14   1       21.82       15.66      1.85 o
   8  14   1        8.15        5.45      1.52 o
   9  14   1        0.28       -1.40      1.40 o
  10  14   1        4.37        5.07      1.70 o
  11  14   1       88.87      102.18      4.49 o
  12  14   1        1.27        0.11      2.74 o
  13  14   1        0.88       -1.43      2.53 o
  14  14   1        2.65        2.00      5.14 o
 -14  15   1       19.42       28.84      7.14 o
 -13  15   1        6.14        5.40      2.34 o
 -12  15   1        0.68       -0.11      1.54 o
 -11  15   1        2.94        2.71      1.63 o
 -10  15   1        5.88        9.01      1.69 o
  -9  15   1        5.54        1.81      1.47 o
  -8  15   1       31.69       36.81      2.33 o
  -7  15   1        2.52        0.29      1.44 o
  -6  15   1       57.02       56.98      2.38 o
  -5  15   1       21.09       22.14      1.55 o
  -4  15   1       45.86       43.98      1.89 o
  -3  15   1        0.02       -1.03      1.03 o
  -2  15   1        0.52       -1.02      1.02 o
  -1  15   1       10.26        9.40      1.25 o
   0  15   1      136.47      136.14      2.88 o
   1  15   1       14.42       13.78      1.40 o
   2  15   1       25.43       24.63      1.62 o
   3  15   1       79.02       76.92      2.50 o
   4  15   1        6.95        6.96      1.39 o
   5  15   1        5.92        3.90      1.59 o
   6  15   1        0.39        0.46      1.44 o
   7  15   1       11.13        9.06      1.79 o
   8  15   1        2.23       -0.64      1.47 o
   9  15   1       33.05       38.79      2.62 o
  10  15   1        7.50       12.20      2.06 o
  11  15   1        0.00       -0.14      1.94 o
  12  15   1        6.91        4.49      2.56 o
  13  15   1       10.06        8.28      4.57 o
 -13  16   1        4.99       13.71      6.28 o
 -12  16   1       27.37       30.04      5.35 o
 -11  16   1        1.43        2.94      1.85 o
 -10  16   1        4.88        2.29      2.00 o
  -9  16   1        4.45        3.41      1.73 o
  -8  16   1        8.81       10.10      1.85 o
  -7  16   1       92.05      112.69      3.61 o
  -6  16   1       43.09       43.91      2.25 o
  -5  16   1        0.20        0.25      1.28 o
  -4  16   1       44.35       44.32      2.18 o
  -3  16   1       51.28       43.61      1.96 o
  -2  16   1        0.72        1.88      1.13 o
  -1  16   1       16.08       12.84      1.45 o
   0  16   1        4.94        5.53      1.28 o
   1  16   1       14.53       13.61      1.46 o
   2  16   1       78.93       73.04      2.59 o
   3  16   1      394.85      418.93      5.64 o
   4  16   1       35.29       37.91      2.46 o
   5  16   1       72.64       75.27      3.19 o
   6  16   1       29.17       27.95      2.31 o
   7  16   1       12.81       11.48      1.95 o
   8  16   1        6.00        1.76      1.78 o
   9  16   1       18.77       21.26      2.56 o
  10  16   1       45.01       53.57      3.45 o
  11  16   1       14.70       10.79      4.43 o
  12  16   1       42.65       51.40      8.57 o
 -11  17   1        4.17        3.71      5.71 o
 -10  17   1        0.05        1.80      1.98 o
  -9  17   1        1.15        1.61      1.97 o
  -8  17   1       13.40       17.78      2.09 o
  -7  17   1        6.86        7.11      1.83 o
  -6  17   1        0.66        4.09      1.65 o
  -5  17   1      129.17      161.03      4.29 o
  -4  17   1       12.75       13.34      1.69 o
  -3  17   1        2.29        2.13      1.42 o
  -2  17   1       36.75       39.31      2.02 o
  -1  17   1        5.68        4.16      1.30 o
   0  17   1        7.32        5.78      1.47 o
   1  17   1       50.78       55.29      2.63 o
   2  17   1       61.71       57.85      2.66 o
   3  17   1        3.56        7.12      1.65 o
   4  17   1       11.94       13.24      1.95 o
   5  17   1       47.30       46.47      2.76 o
   6  17   1       30.59       28.72      2.35 o
   7  17   1       16.04       12.36      2.10 o
   8  17   1        8.47        9.58      2.33 o
   9  17   1       49.38       63.45      4.18 o
  10  17   1        0.39        0.53      3.85 o
  -8  18   1       21.92       28.32      3.13 o
  -7  18   1       20.27       23.37      2.44 o
  -6  18   1        7.19        8.54      2.78 o
  -5  18   1       44.02       47.18      2.87 o
  -4  18   1       25.01       34.48      2.54 o
  -3  18   1        5.82        5.08      2.34 o
  -2  18   1       11.35       11.25      1.82 o
  -1  18   1       76.85       81.77      6.06 o
   0  18   1        3.41        0.20      1.48 o
   1  18   1        0.05       -1.42      1.42 o
   2  18   1       53.20       62.09      3.91 o
   3  18   1        3.86        3.92      1.63 o
   4  18   1       21.25       24.40      2.36 o
   5  18   1       93.55      100.20      5.47 o
   6  18   1        4.88        2.77      2.84 o
   7  18   1       20.72       24.98      3.15 o
   8  18   1        2.36        3.44      3.18 o
  -6  19   1        0.00       -4.89      8.71 o
  -5  19   1        4.04        4.18      2.19 o
  -4  19   1       39.82       43.24      2.81 o
  -3  19   1        1.46        0.20      1.87 o
  -2  19   1        8.55       15.28      3.02 o
  -1  19   1       37.88       37.59      2.81 o
   0  19   1        4.60        4.09      1.87 o
   1  19   1        1.51       -0.14      1.71 o
   2  19   1        2.25        2.87      1.74 o
   3  19   1        0.17        0.17      1.56 o
   4  19   1       12.85        6.59      2.09 o
   5  19   1        8.73        1.32      3.90 o
   6  19   1        2.45       -2.36      2.96 o
  -3  20   1        3.37        0.82      2.77 o
  -2  20   1        2.39        3.04      2.81 o
  -1  20   1        1.67       -0.63      3.69 o
   0  20   1        0.20       -2.47      2.80 o
   1  20   1       23.13       22.17      3.25 o
   2  20   1        1.15        0.21      3.05 o
   3  20   1        1.26        1.96      4.71 o
 -21   0   2        0.06        0.57      4.85 o
 -20   0   2       21.45       20.16      3.45 o
 -19   0   2        5.46        7.92      2.91 o
 -18   0   2        2.09        2.93      2.20 o
 -17   0   2      356.47      398.61      9.06 o
 -16   0   2       88.87      107.13      4.62 o
 -15   0   2      807.64      853.36     11.88 o
 -14   0   2       80.70       86.19      3.87 o
 -13   0   2      473.02      463.24      6.85 o
 -12   0   2        8.47        6.21      1.95 o
 -11   0   2     1213.29     1231.24     11.11 o
 -10   0   2       25.68       27.00      1.81 o
  -9   0   2     2773.69     2796.30     19.16 o
  -8   0   2       18.89       23.03      1.80 o
  -7   0   2      192.51      173.31      1.99 o
  -6   0   2      758.23      742.41      5.28 o
  -5   0   2     1181.62     1088.42      7.00 o
  -4   0   2      109.28       99.50      1.09 o
  -3   0   2     5717.44     5678.33     31.92 o
  -2   0   2     1270.99     1311.46      8.58 o
  -1   0   2      273.00      289.58      3.97 o
   0   0   2       35.01       15.59      0.46 o
   1   0   2      306.71      331.72      2.82 o
   2   0   2        8.23        4.73      0.49 o
   3   0   2       44.05       34.76      0.97 o
   4   0   2     2011.10     2031.90     18.45 o
   5   0   2      408.47      410.95      3.99 o
   6   0   2      853.99      951.39      8.62 o
   7   0   2     4348.40     4599.23     34.32 o
   8   0   2      116.98      122.51      2.38 o
   9   0   2        0.89       -0.72      0.92 o
  10   0   2      208.23      190.41      3.62 o
  11   0   2      106.82       88.69      2.81 o
  12   0   2      106.32       89.38      3.40 o
  13   0   2      185.26      160.98      4.51 o
  14   0   2       67.42       89.00     13.42 o
  15   0   2      160.90      147.38      6.79 o
  16   0   2        5.83        6.57      2.57 o
  17   0   2       48.97       40.68      4.02 o
  18   0   2       25.92       26.17      4.44 o
 -21   1   2        5.51        0.00      4.85 o
 -20   1   2       11.86        8.05      2.52 o
 -19   1   2        0.13        2.49      1.75 o
 -18   1   2       58.49       54.61      2.97 o
 -17   1   2       99.75      120.82      5.15 o
 -16   1   2       10.35       12.73      1.97 o
 -15   1   2       74.17       71.73      3.72 o
 -14   1   2       80.01       77.48      2.40 o
 -13   1   2       32.86       33.00      1.35 o
 -12   1   2        0.56        0.17      0.63 o
 -11   1   2       33.69       32.51      1.15 o
 -10   1   2       47.92       40.86      1.32 o
  -9   1   2      936.09      934.50      5.52 o
  -8   1   2      299.73      310.02      2.47 o
  -7   1   2      118.62      109.46      1.27 o
  -6   1   2      491.09      489.41      3.66 o
  -5   1   2     1064.64     1037.93      5.08 o
  -4   1   2     4273.06     4403.25     16.58 o
  -3   1   2    28494.25    28046.37    124.81 o
  -2   1   2    25320.07    24210.89    110.09 o
  -1   1   2     2378.59     2291.12     17.29 o
   0   1   2      561.23      655.39      4.54 o
   1   1   2       29.05       18.37      0.39 o
   2   1   2      374.42      375.09      2.34 o
   3   1   2      387.93      392.01      2.34 o
   4   1   2     4146.30     4259.74     19.17 o
   5   1   2      258.92      293.83      2.39 o
   6   1   2       57.98       46.52      0.97 o
   7   1   2      347.42      350.79      3.45 o
   8   1   2       33.76       35.91      1.28 o
   9   1   2       21.47       21.67      1.11 o
  10   1   2        0.15       -0.62      0.67 o
  11   1   2        6.61        3.90      0.97 o
  12   1   2       49.47       40.21      1.80 o
  13   1   2        7.33        2.88      1.20 o
  14   1   2       13.56        9.93      1.68 o
  15   1   2       36.28       31.72      2.26 o
  16   1   2       40.12       44.81      2.96 o
  17   1   2        1.89       -1.32      1.86 o
  18   1   2       19.94       23.47      4.75 o
 -21   2   2        0.09       -4.28      4.57 o
 -20   2   2        0.32        2.28      1.79 o
 -19   2   2       55.63       52.35      3.13 o
 -18   2   2        2.00        4.11      1.85 o
 -17   2   2        0.99        4.21      1.91 o
 -16   2   2       10.76       10.78      1.77 o
 -15   2   2       94.91       94.27      2.75 o
 -14   2   2      104.89       99.78      2.57 o
 -13   2   2      141.18      134.39      2.53 o
 -12   2   2      129.20      129.04      2.31 o
 -11   2   2       84.86       78.92      1.56 o
 -10   2   2      186.75      200.99      2.28 o
  -9   2   2      837.99      889.70      5.64 o
  -8   2   2       25.51       21.42      0.72 o
  -7   2   2     2046.38     1988.75     10.27 o
  -6   2   2       16.00       23.22      0.74 o
  -5   2   2      121.06      141.65      1.49 o
  -4   2   2       18.28       15.64      0.91 o
  -3   2   2     1194.56     1194.68      6.24 o
  -2   2   2      445.82      398.83      2.30 o
  -1   2   2      249.96      204.94      1.41 o
   0   2   2       53.61       63.23      0.63 o
   1   2   2      280.05      296.36      1.88 o
   2   2   2     3357.04     3331.30     14.32 o
   3   2   2      859.64      839.64      4.20 o
   4   2   2     2852.61     2871.94     13.89 o
   5   2   2       35.39       71.51      1.20 o
   6   2   2      223.99      257.88      2.62 o
   7   2   2        0.18        0.05      0.51 o
   8   2   2      333.13      315.19      3.24 o
   9   2   2        9.31        9.41      0.85 o
  10   2   2       14.64       15.99      1.09 o
  11   2   2       48.62       52.27      1.94 o
  12   2   2      143.35      124.43      2.62 o
  13   2   2      148.65      149.83      3.08 o
  14   2   2        1.46        0.64      1.41 o
  15   2   2        0.21       -1.34      1.34 o
  16   2   2        4.88        4.08      1.74 o
  17   2   2        1.34       -1.84      2.04 o
  18   2   2       10.03        4.67      2.66 o
 -20   3   2        0.81        2.56      2.14 o
 -19   3   2       47.18       41.12      3.21 o
 -18   3   2       22.27       25.47      2.39 o
 -17   3   2       36.46       39.36      2.55 o
 -16   3   2      148.23      154.02      3.59 o
 -15   3   2      123.72      125.67      2.78 o
 -14   3   2       76.27       69.23      2.15 o
 -13   3   2       88.87       85.74      2.17 o
 -12   3   2       48.94       44.02      1.35 o
 -11   3   2       32.85       29.40      1.09 o
 -10   3   2       15.41       15.80      0.93 o
  -9   3   2      213.16      225.92      2.06 o
  -8   3   2       74.49       96.85      1.16 o
  -7   3   2      189.50      204.23      4.78 o
  -6   3   2       23.32       20.07      0.81 o
  -5   3   2      169.61      208.89      1.88 o
  -4   3   2      423.17      364.97      2.37 o
  -3   3   2      573.77      564.39      3.17 o
  -2   3   2     2171.19     2039.32      8.57 o
  -1   3   2     8540.75     8414.04     35.06 o
   0   3   2     3660.84     3569.81     20.87 o
   1   3   2     1386.95     1292.32      5.86 o
   2   3   2      265.09      249.33      1.67 o
   3   3   2      995.33      991.93      4.90 o
   4   3   2      244.82      220.16      1.87 o
   5   3   2      262.82      252.63      2.20 o
   6   3   2      687.92      730.14      4.95 o
   7   3   2        7.42        5.99      0.58 o
   8   3   2      551.32      531.82      4.92 o
   9   3   2       16.67       19.46      1.15 o
  10   3   2        1.61        1.38      0.83 o
  11   3   2       33.46       26.13      1.57 o
  12   3   2       89.50       80.73      2.36 o
  13   3   2        9.52        8.07      1.39 o
  14   3   2       22.02       17.68      1.91 o
  15   3   2        0.08       -1.31      1.38 o
  16   3   2        0.01       -2.10      2.10 o
  17   3   2        0.83       -0.45      2.01 o
  18   3   2       39.47       42.12      3.45 o
 -20   4   2        9.80       13.50      2.88 o
 -19   4   2       68.88       77.34      4.58 o
 -18   4   2       51.99       59.80      2.92 o
 -17   4   2       39.29       36.10      2.24 o
 -16   4   2        2.97        0.38      1.47 o
 -15   4   2       13.76        9.54      1.37 o
 -14   4   2       17.54       16.64      1.44 o
 -13   4   2       22.84       23.17      1.44 o
 -12   4   2      217.30      213.52      3.08 o
 -11   4   2      108.03      112.99      1.84 o
 -10   4   2        0.22        0.61      0.62 o
  -9   4   2     1522.79     1574.19      8.38 o
  -8   4   2     1696.72     1747.73      9.60 o
  -7   4   2      216.42      226.65      2.17 o
  -6   4   2      782.93      770.62      4.54 o
  -5   4   2       55.32       54.63      0.76 o
  -4   4   2       72.83       68.88      0.85 o
  -3   4   2      206.89      208.18      1.51 o
  -2   4   2     1602.83     1609.53      7.29 o
  -1   4   2      131.24      137.60      1.26 o
   0   4   2     3500.99     3598.09     16.83 o
   1   4   2     4279.80     4529.18     19.91 o
   2   4   2        1.02        0.52      0.29 o
   3   4   2       44.28       54.74      0.83 o
   4   4   2       38.03       27.57      0.69 o
   5   4   2      219.37      226.11      2.46 o
   6   4   2      904.88      929.19      6.41 o
   7   4   2     1470.19     1387.38      8.91 o
   8   4   2       59.83       63.30      1.62 o
   9   4   2       65.14       62.01      1.89 o
  10   4   2      163.80      155.42      2.73 o
  11   4   2      233.04      238.51      3.45 o
  12   4   2      246.43      240.91      4.11 o
  13   4   2       24.54       26.78      1.89 o
  14   4   2       94.90       94.06      2.99 o
  15   4   2       16.31        8.18      1.73 o
  16   4   2       10.46        8.13      1.88 o
  17   4   2        7.30        3.72      2.07 o
  18   4   2        0.04       -3.09      3.09 o
 -20   5   2        4.80        6.64      2.38 o
 -19   5   2        1.33        3.55      1.76 o
 -18   5   2       14.64       16.82      2.01 o
 -17   5   2       28.83       31.68      2.21 o
 -16   5   2       29.05       21.45      1.73 o
 -15   5   2        1.20       -0.38      1.18 o
 -14   5   2       11.13       11.34      1.34 o
 -13   5   2      587.51      566.90      5.45 o
 -12   5   2        8.51        6.41      1.10 o
 -11   5   2       23.99       26.07      1.13 o
 -10   5   2        1.23        1.88      0.81 o
  -9   5   2      312.60      320.09      2.97 o
  -8   5   2      107.43      121.49      1.61 o
  -7   5   2        0.41       -0.33      0.38 o
  -6   5   2      651.55      625.40      4.06 o
  -5   5   2     1097.20     1140.10      5.80 o
  -4   5   2      863.80      911.14      4.58 o
  -3   5   2      166.84      164.66      1.54 o
  -2   5   2      241.59      236.80      1.72 o
  -1   5   2        4.33        4.96      0.67 o
   0   5   2     2565.44     2620.59     11.11 o
   1   5   2      201.79      232.51      1.78 o
   2   5   2       47.01       49.00      0.89 o
   3   5   2      306.05      323.17      2.27 o
   4   5   2      983.54     1074.09      5.78 o
   5   5   2      878.83      905.41      5.61 o
   6   5   2      658.49      668.90      5.17 o
   7   5   2       20.46       20.37      1.09 o
   8   5   2      117.97       96.86      1.97 o
   9   5   2      135.91      149.50      2.49 o
  10   5   2      113.75      119.99      2.73 o
  11   5   2      581.08      567.00      5.61 o
  12   5   2        4.45        3.73      1.20 o
  13   5   2        4.55        3.88      1.41 o
  14   5   2       50.39       51.25      2.73 o
  15   5   2       48.89       52.91      2.91 o
  16   5   2        0.71       -1.01      1.75 o
  17   5   2       15.12       11.47      2.47 o
  18   5   2       20.67       15.13      5.43 o
 -20   6   2       21.67       18.91      3.65 o
 -19   6   2        8.93       11.12      2.48 o
 -18   6   2       22.66       22.55      2.17 o
 -17   6   2        0.03       -0.64      1.45 o
 -16   6   2       24.32       22.02      1.80 o
 -15   6   2      125.65      135.59      3.62 o
 -14   6   2        3.63        2.26      1.26 o
 -13   6   2       33.24       34.05      1.75 o
 -12   6   2        1.67        1.82      0.91 o
 -11   6   2        8.40        6.33      0.92 o
 -10   6   2       15.81       14.08      0.99 o
  -9   6   2      119.42      124.12      2.09 o
  -8   6   2      298.34      304.82      3.13 o
  -7   6   2       24.71       32.27      1.14 o
  -6   6   2      877.50      838.95      5.07 o
  -5   6   2      212.73      242.27      2.14 o
  -4   6   2       67.70       65.66      0.98 o
  -3   6   2      138.80      141.50      1.48 o
  -2   6   2     2679.49     2862.19     13.48 o
  -1   6   2     1814.29     1897.10     17.07 o
   0   6   2      372.75      386.52      2.54 o
   1   6   2       71.98       76.89      1.06 o
   2   6   2     1687.64     1914.21      9.92 o
   3   6   2       17.03       13.60      0.70 o
   4   6   2      610.00      650.40      4.18 o
   5   6   2      638.50      637.65      4.47 o
   6   6   2       17.81       21.82      0.94 o
   7   6   2      126.71      135.01      2.25 o
   8   6   2     1908.72     1871.23     11.37 o
   9   6   2      293.20      284.62      3.48 o
  10   6   2      161.61      170.36      2.85 o
  11   6   2       66.35       73.87      2.33 o
  12   6   2       44.19       37.58      1.97 o
  13   6   2        0.87        0.88      1.39 o
  14   6   2       50.10       47.63      2.67 o
  15   6   2       39.78       37.00      2.54 o
  16   6   2       17.58       17.16      2.44 o
  17   6   2       11.12        4.68      2.36 o
  18   6   2       59.45       58.82      8.00 o
 -19   7   2        1.90        0.51      1.75 o
 -18   7   2        2.45        0.64      1.50 o
 -17   7   2       18.38       20.38      2.15 o
 -16   7   2        6.19        3.61      1.55 o
 -15   7   2       35.83       32.70      1.97 o
 -14   7   2       49.07       41.85      2.03 o
 -13   7   2      298.33      297.84      4.04 o
 -12   7   2        0.18       -0.87      1.03 o
 -11   7   2      109.14      115.87      2.27 o
 -10   7   2       18.29       15.90      1.12 o
  -9   7   2       98.05      107.92      2.02 o
  -8   7   2      103.40      106.42      1.92 o
  -7   7   2       19.46       15.88      0.87 o
  -6   7   2      147.95      164.31      1.87 o
  -5   7   2       28.97       30.53      0.90 o
  -4   7   2      345.80      359.12      2.60 o
  -3   7   2      115.61       94.18      1.24 o
  -2   7   2        4.36        3.63      0.50 o
  -1   7   2      344.67      355.90      3.33 o
   0   7   2     1532.12     1562.94      8.15 o
   1   7   2        8.47        2.55      0.48 o
   2   7   2      634.87      637.59      4.02 o
   3   7   2       66.61       80.07      1.44 o
   4   7   2        0.01       -0.46      0.46 o
   5   7   2       55.83       40.66      0.95 o
   6   7   2        1.47        2.30      0.68 o
   7   7   2      105.65      112.25      2.10 o
   8   7   2      267.37      269.90      3.34 o
   9   7   2      893.19      886.92      6.87 o
  10   7   2        6.69        4.86      1.09 o
  11   7   2        3.14        2.30      1.12 o
  12   7   2       33.06       33.56      1.98 o
  13   7   2        0.37        0.08      1.40 o
  14   7   2       30.46       32.22      2.42 o
  15   7   2       12.87       14.53      2.40 o
  16   7   2        7.62        5.99      2.74 o
  17   7   2        1.12       -2.46      2.46 o
 -19   8   2        0.08        0.67      2.72 o
 -18   8   2        2.36        1.55      2.09 o
 -17   8   2        1.49        0.44      1.32 o
 -16   8   2        3.92        0.29      1.81 o
 -15   8   2        9.75        5.67      1.55 o
 -14   8   2       27.37       26.95      1.78 o
 -13   8   2       10.70       13.76      1.44 o
 -12   8   2        0.24       -0.51      1.01 o
 -11   8   2      161.34      149.36      2.73 o
 -10   8   2       69.62       62.30      1.77 o
  -9   8   2       84.74       75.01      1.68 o
  -8   8   2       48.87       56.42      1.51 o
  -7   8   2       31.41       35.02      1.21 o
  -6   8   2       43.68       46.62      1.44 o
  -5   8   2       70.26       71.55      1.30 o
  -4   8   2      368.41      383.12      3.02 o
  -3   8   2      406.92      447.22      3.60 o
  -2   8   2     1832.19     1875.98      9.66 o
  -1   8   2       49.46       57.91      1.31 o
   0   8   2       51.33       62.67      1.20 o
   1   8   2       87.37      108.03      1.42 o
   2   8   2      277.82      280.42      2.33 o
   3   8   2      209.20      199.64      2.15 o
   4   8   2      141.62      135.02      1.78 o
   5   8   2      785.39      790.19      5.63 o
   6   8   2      485.48      447.87      4.04 o
   7   8   2      948.34      976.47      6.90 o
   8   8   2     1024.85      996.51      7.17 o
   9   8   2      400.94      393.00      4.33 o
  10   8   2       66.90       60.35      2.17 o
  11   8   2      181.70      179.79      3.49 o
  12   8   2        0.54        1.51      1.32 o
  13   8   2        8.92       10.08      1.60 o
  14   8   2        3.77        1.65      1.65 o
  15   8   2       16.43       16.66      2.21 o
  16   8   2        2.86       -1.11      1.98 o
  17   8   2       34.46       25.48      3.87 o
 -19   9   2        0.60       -3.53      3.53 o
 -18   9   2       46.32       56.84      3.28 o
 -17   9   2        0.58       -1.35      1.35 o
 -16   9   2       25.07       23.43      1.88 o
 -15   9   2        2.36        1.68      1.32 o
 -14   9   2       59.83       58.60      2.62 o
 -13   9   2      186.15      189.14      3.41 o
 -12   9   2      176.85      161.20      2.97 o
 -11   9   2       21.84       28.29      1.57 o
 -10   9   2      136.78      126.87      2.18 o
  -9   9   2       36.04       26.92      1.24 o
  -8   9   2       51.18       39.36      1.38 o
  -7   9   2       95.64       91.75      1.76 o
  -6   9   2       12.98       16.28      0.85 o
  -5   9   2       30.43       28.30      0.94 o
  -4   9   2      536.33      575.13      4.47 o
  -3   9   2      430.70      472.81      3.60 o
  -2   9   2      224.95      216.55      2.50 o
  -1   9   2      236.00      240.40      2.42 o
   0   9   2       60.76       69.93      1.33 o
   1   9   2       21.44       20.45      1.00 o
   2   9   2        4.63        6.15      0.61 o
   3   9   2       13.68       14.87      0.79 o
   4   9   2      296.18      294.21      2.94 o
   5   9   2      649.85      608.98      4.42 o
   6   9   2      194.48      196.43      2.73 o
   7   9   2      328.96      317.78      3.54 o
   8   9   2        1.11        2.27      0.93 o
   9   9   2      169.77      175.83      3.08 o
  10   9   2      342.75      338.49      4.29 o
  11   9   2      302.69      305.93      4.61 o
  12   9   2        3.27        2.72      1.40 o
  13   9   2        5.07        7.39      1.52 o
  14   9   2       13.44       15.35      1.98 o
  15   9   2       12.67       16.87      2.77 o
  16   9   2        3.16        1.35      2.22 o
  17   9   2        7.48        8.00      4.85 o
 -18  10   2       57.34       57.32      4.39 o
 -17  10   2        2.06        1.39      1.75 o
 -16  10   2        0.39       -2.12      2.12 o
 -15  10   2       14.59       13.28      1.87 o
 -14  10   2       31.13       32.90      2.28 o
 -13  10   2        0.10       -1.16      1.16 o
 -12  10   2      120.99      116.29      2.76 o
 -11  10   2      226.57      220.47      3.65 o
 -10  10   2      330.09      310.24      4.14 o
  -9  10   2       62.96       48.53      2.13 o
  -8  10   2        2.13       -0.80      0.80 o
  -7  10   2       12.05        9.98      0.82 o
  -6  10   2        0.44        0.14      0.57 o
  -5  10   2      109.28      114.59      2.02 o
  -4  10   2      316.20      314.90      2.93 o
  -3  10   2      395.55      402.38      3.72 o
  -2  10   2      112.97      115.24      1.99 o
  -1  10   2      216.20      220.46      2.41 o
   0  10   2      444.71      446.40      3.94 o
   1  10   2       11.94       10.59      0.87 o
   2  10   2        2.97        1.19      0.66 o
   3  10   2       77.93       77.40      1.48 o
   4  10   2      145.87      141.53      2.10 o
   5  10   2       31.70       35.87      1.34 o
   6  10   2      569.45      513.54      4.17 o
   7  10   2       96.42      105.86      2.27 o
   8  10   2       91.08       94.89      2.58 o
   9  10   2      116.99      129.52      2.97 o
  10  10   2       29.91       29.91      1.89 o
  11  10   2       66.69       72.60      2.69 o
  12  10   2        7.09        6.08      1.50 o
  13  10   2       71.49       80.11      3.01 o
  14  10   2       53.46       51.32      3.02 o
  15  10   2       15.50       18.73      3.67 o
  16  10   2        0.01       -4.57      4.57 o
 -17  11   2        4.87        4.26      1.92 o
 -16  11   2       40.07       54.80      2.86 o
 -15  11   2        2.53        2.52      1.61 o
 -14  11   2        2.59        2.45      1.55 o
 -13  11   2        0.01       -1.41      1.41 o
 -12  11   2        0.02       -0.30      1.37 o
 -11  11   2        2.38        1.27      1.70 o
 -10  11   2       31.72       29.88      1.96 o
  -9  11   2      195.36      167.72      3.49 o
  -8  11   2        9.47        5.24      1.24 o
  -7  11   2       45.56       38.60      1.52 o
  -6  11   2      101.08       86.42      1.93 o
  -5  11   2        1.38        1.10      0.79 o
  -4  11   2      869.89      857.49      6.26 o
  -3  11   2      554.44      560.22      4.73 o
  -2  11   2        2.73        2.24      0.67 o
  -1  11   2     1028.55     1004.88      6.91 o
   0  11   2      193.35      198.49      2.73 o
   1  11   2       25.59       27.71      1.27 o
   2  11   2       66.04       66.52      1.62 o
   3  11   2       15.52       11.67      1.09 o
   4  11   2       52.97       47.30      1.61 o
   5  11   2       44.45       46.46      1.64 o
   6  11   2      108.96       88.56      2.33 o
   7  11   2       30.66       24.88      1.56 o
   8  11   2        4.16        4.56      1.28 o
   9  11   2        0.69       -0.37      1.09 o
  10  11   2       19.06       10.49      1.71 o
  11  11   2        4.10        2.48      1.50 o
  12  11   2       37.84       46.57      2.65 o
  13  11   2       13.47       15.35      3.17 o
  14  11   2        0.25       -1.73      1.73 o
  15  11   2       14.71       17.11      7.40 o
 -17  12   2        0.01       -1.12      2.68 o
 -16  12   2       86.03      102.05      4.08 o
 -15  12   2        6.07        5.95      2.21 o
 -14  12   2        0.25       -0.07      1.52 o
 -13  12   2        5.07        3.87      1.60 o
 -12  12   2       48.45       45.27      2.54 o
 -11  12   2        7.94        6.22      1.55 o
 -10  12   2        7.20        4.62      1.48 o
  -9  12   2       51.79       35.91      2.11 o
  -8  12   2       76.27       76.83      2.55 o
  -7  12   2        0.98        0.23      0.97 o
  -6  12   2        7.68        3.43      0.92 o
  -5  12   2      170.22      159.66      2.61 o
  -4  12   2      265.38      265.97      3.31 o
  -3  12   2      123.56      122.66      2.36 o
  -2  12   2       18.07       16.42      1.21 o
  -1  12   2      283.08      280.80      3.36 o
   0  12   2      103.67      103.02      2.18 o
   1  12   2        2.32        0.57      0.79 o
   2  12   2        1.38        2.34      0.83 o
   3  12   2      119.70      103.66      2.22 o
   4  12   2        9.26        3.80      1.11 o
   5  12   2        6.30       11.12      1.28 o
   6  12   2      248.28      235.21      3.92 o
   7  12   2       63.70       61.13      2.40 o
   8  12   2        1.28       -1.14      1.14 o
   9  12   2        3.29        1.39      1.34 o
  10  12   2       51.57       52.32      2.50 o
  11  12   2       10.79       10.79      1.71 o
  12  12   2       33.52       38.52      2.39 o
  13  12   2        0.01       -1.79      2.13 o
  14  12   2        1.84       -1.15      2.45 o
 -16  13   2        3.22        5.67      3.13 o
 -15  13   2       45.68       57.94      3.33 o
 -14  13   2       25.19       22.74      2.29 o
 -13  13   2       14.05       10.53      2.40 o
 -12  13   2        5.09        8.42      1.78 o
 -11  13   2       11.06        9.11      1.71 o
 -10  13   2       23.22       19.60      1.95 o
  -9  13   2       55.72       58.10      2.60 o
  -8  13   2        6.73        4.28      1.40 o
  -7  13   2      138.52      126.07      3.04 o
  -6  13   2      171.71      172.35      3.11 o
  -5  13   2        3.46        2.03      0.98 o
  -4  13   2       83.27       80.64      2.87 o
  -3  13   2      441.67      450.13      4.51 o
  -2  13   2      153.87      146.40      2.64 o
  -1  13   2      171.12      169.38      2.82 o
   0  13   2       13.29       15.83      1.24 o
   1  13   2        0.18       -0.26      0.80 o
   2  13   2       59.59       63.65      1.83 o
   3  13   2       75.34       71.52      2.21 o
   4  13   2       36.58       36.18      1.91 o
   5  13   2       18.39       18.56      1.65 o
   6  13   2       36.06       30.33      1.85 o
   7  13   2       28.52       20.93      1.72 o
   8  13   2        3.50       -1.12      1.12 o
   9  13   2       75.97       79.26      2.86 o
  10  13   2       18.87       23.10      2.12 o
  11  13   2        9.84       14.82      2.28 o
  12  13   2        1.44       -1.31      1.68 o
  13  13   2       21.26       25.13      2.64 o
  14  13   2        0.81        7.71      4.85 o
 -15  14   2       53.76       53.71      6.28 o
 -14  14   2        0.01        3.33      2.21 o
 -13  14   2       10.74       12.12      2.05 o
 -12  14   2       15.20       16.69      2.06 o
 -11  14   2       41.46       40.24      2.47 o
 -10  14   2        6.14        6.39      1.66 o
  -9  14   2       68.10       65.71      2.87 o
  -8  14   2       12.72        9.65      1.71 o
  -7  14   2       48.52       54.56      2.50 o
  -6  14   2       21.26       18.64      1.86 o
  -5  14   2        8.07        7.85      1.48 o
  -4  14   2       99.70       96.66      2.80 o
  -3  14   2       29.64       24.63      1.46 o
  -2  14   2        0.04       -0.58      0.90 o
  -1  14   2      158.09      151.59      2.79 o
   0  14   2       53.47       50.43      1.87 o
   1  14   2       10.75       11.11      1.22 o
   2  14   2       20.51       20.51      1.53 o
   3  14   2        0.28        0.96      1.60 o
   4  14   2      167.64      150.12      3.69 o
   5  14   2       67.68       60.74      2.75 o
   6  14   2       68.11       66.36      2.88 o
   7  14   2        0.53       -1.33      1.33 o
   8  14   2        4.48        2.79      1.53 o
   9  14   2        5.98        6.27      1.77 o
  10  14   2       23.32       21.49      2.15 o
  11  14   2        0.43       -1.05      1.75 o
  12  14   2        2.72        1.42      1.91 o
  13  14   2       16.20       14.85      6.85 o
 -14  15   2       24.61       36.83      7.14 o
 -13  15   2        2.06        0.37      2.06 o
 -12  15   2        5.31       -1.37      1.98 o
 -11  15   2        2.31        2.28      1.72 o
 -10  15   2        0.60        0.69      1.54 o
  -9  15   2       21.02       28.37      2.16 o
  -8  15   2      185.83      198.98      4.36 o
  -7  15   2        6.51        8.98      1.72 o
  -6  15   2       73.41       73.47      2.87 o
  -5  15   2        0.50       -0.31      1.14 o
  -4  15   2        9.89        8.07      1.40 o
  -3  15   2        0.98       -1.09      1.09 o
  -2  15   2       49.49       50.33      2.51 o
  -1  15   2       35.98       35.80      1.84 o
   0  15   2        0.07       -1.07      1.07 o
   1  15   2       14.24        9.49      1.36 o
   2  15   2        9.43        8.94      1.47 o
   3  15   2      229.53      232.72      5.63 o
   4  15   2        4.24        4.91      1.53 o
   5  15   2       41.66       40.96      2.49 o
   6  15   2        0.19       -1.43      1.43 o
   7  15   2        1.77       -1.30      1.52 o
   8  15   2       11.74       16.62      2.06 o
   9  15   2        1.81        0.83      1.79 o
  10  15   2       22.37       19.17      2.31 o
  11  15   2        0.16       -1.92      1.92 o
 -13  16   2       22.22       26.27      6.57 o
 -12  16   2       14.76       15.63      3.50 o
 -11  16   2        0.07       -1.84      1.86 o
 -10  16   2       14.44       16.01      2.31 o
  -9  16   2       19.08       22.64      2.37 o
  -8  16   2        7.69        7.81      1.92 o
  -7  16   2        0.10        1.60      1.93 o
  -6  16   2       33.38       39.10      2.65 o
  -5  16   2        0.06        0.40      1.29 o
  -4  16   2        0.29       -0.27      1.26 o
  -3  16   2        4.70        5.48      1.47 o
  -2  16   2        0.59       -1.16      1.17 o
  -1  16   2        2.29        1.11      1.29 o
   0  16   2       46.61       51.76      2.17 o
   1  16   2        2.40        2.80      1.41 o
   2  16   2       15.60       17.14      1.82 o
   3  16   2       47.45       48.97      2.62 o
   4  16   2        5.57        2.84      2.55 o
   5  16   2       11.77       16.89      2.06 o
   6  16   2        2.49        1.26      1.62 o
   7  16   2       26.82       33.45      2.54 o
   8  16   2        7.99        9.94      2.04 o
   9  16   2        0.84        0.91      1.92 o
  10  16   2        0.04       -0.21      2.56 o
 -11  17   2        7.82        6.00      5.43 o
 -10  17   2        1.28        1.83      3.50 o
  -9  17   2        1.65        1.04      2.14 o
  -8  17   2        5.05        4.62      1.98 o
  -7  17   2       14.02       17.91      2.21 o
  -6  17   2      124.42      149.95      4.42 o
  -5  17   2        8.12       10.20      1.93 o
  -4  17   2        6.31        6.88      1.59 o
  -3  17   2        0.41       -1.34      1.34 o
  -2  17   2       24.51       23.71      1.93 o
  -1  17   2       19.00       17.82      1.91 o
   0  17   2       33.58       32.69      2.35 o
   1  17   2       16.68       18.34      1.93 o
   2  17   2        2.28        0.13      1.53 o
   3  17   2        4.33        3.76      1.68 o
   4  17   2       48.96       54.74      3.43 o
   5  17   2       30.11       30.01      2.51 o
   6  17   2       47.43       55.13      3.26 o
   7  17   2        0.19        0.87      1.84 o
   8  17   2       48.66       62.67      3.56 o
   9  17   2       61.52       73.31      5.24 o
 -10  18   2       12.18        9.14      6.00 o
  -9  18   2       21.17        8.00      5.71 o
  -8  18   2       32.39       37.07      3.77 o
  -7  18   2        7.41       11.17      2.47 o
  -6  18   2       18.10       23.89      2.45 o
  -5  18   2        3.50        5.16      1.92 o
  -4  18   2        0.13       -0.91      2.80 o
  -3  18   2       24.94       27.30      2.10 o
  -2  18   2        4.39        5.44      1.68 o
  -1  18   2        6.65        1.34      1.85 o
   0  18   2        0.00       -1.94      1.94 o
   1  18   2      104.55      125.54      3.97 o
   2  18   2        0.03       -1.07      2.30 o
   3  18   2       22.12       28.44      2.78 o
   4  18   2        5.46        7.46      2.06 o
   5  18   2       41.65       37.99      2.93 o
   6  18   2       47.71       43.62      3.30 o
   7  18   2        0.01       -2.05      2.84 o
   8  18   2        1.92        5.10      4.02 o
  -7  19   2        0.03        4.35      5.71 o
  -6  19   2        2.22       -0.05      3.73 o
  -5  19   2       25.90       32.03      3.78 o
  -4  19   2        0.35        0.37      2.50 o
  -3  19   2        0.14       -2.03      2.03 o
  -2  19   2        1.91        0.65      1.90 o
  -1  19   2        0.08       -1.64      1.64 o
   0  19   2        0.29       -2.15      2.15 o
   1  19   2        0.13       -1.14      1.73 o
   2  19   2        6.20        3.30      2.64 o
   3  19   2        9.32        4.42      2.55 o
   4  19   2       56.85       53.30      4.92 o
   5  19   2        5.85       -3.53      3.53 o
  -1  20   2       33.28       31.98      6.57 o
   0  20   2        5.17        2.06      3.14 o
   1  20   2        1.03       -3.75      3.75 o
 -21   1   3       25.68       27.28      4.83 o
 -20   1   3        3.09        2.97      1.92 o
 -19   1   3       36.45       40.75      2.85 o
 -18   1   3       12.87       11.37      1.93 o
 -17   1   3       78.84       80.58      3.42 o
 -16   1   3      299.24      316.98      5.08 o
 -15   1   3       43.67       46.08      2.06 o
 -14   1   3      468.09      483.84      5.75 o
 -13   1   3     1166.24     1174.69      8.86 o
 -12   1   3       17.80       16.18      1.11 o
 -11   1   3      202.35      199.11      2.11 o
 -10   1   3        0.11       -0.49      0.49 o
  -9   1   3      140.03      150.72      1.57 o
  -8   1   3      122.15      120.14      1.62 o
  -7   1   3      370.63      430.74      2.87 o
  -6   1   3     1947.63     2171.22     10.22 o
  -5   1   3      676.80      756.28      4.31 o
  -4   1   3       49.86       47.85      1.04 o
  -3   1   3     9759.38     9911.57     81.79 o
  -2   1   3      287.40      348.51      2.74 o
  -1   1   3     9926.95     9810.57    140.01 o
   0   1   3      137.39      154.86      1.98 o
   1   1   3     3494.75     3454.05     21.44 o
   2   1   3      458.61      416.86      2.66 o
   3   1   3        0.91        0.61      0.31 o
   4   1   3      672.95      697.17      4.01 o
   5   1   3       43.79       42.23      0.84 o
   6   1   3      691.66      737.13      4.46 o
   7   1   3        5.63        5.44      0.74 o
   8   1   3      276.59      289.10      3.22 o
   9   1   3       33.69       33.04      1.39 o
  10   1   3       89.74       88.92      2.64 o
  11   1   3       31.14       23.38      1.83 o
  12   1   3        3.01        0.30      1.72 o
  13   1   3      113.23      116.13      3.50 o
  14   1   3       21.04       19.97      1.96 o
  15   1   3        0.23       -1.99      1.99 o
  16   1   3        5.93        7.05      2.11 o
  17   1   3       12.06        7.36      2.58 o
  18   1   3        6.07        8.28      3.63 o
 -21   2   3        0.04       -1.86      3.43 o
 -20   2   3       10.08       11.09      2.21 o
 -19   2   3       23.14       24.11      2.44 o
 -18   2   3        3.79        2.65      2.04 o
 -17   2   3        2.21        0.33      1.21 o
 -16   2   3       16.00       15.35      1.67 o
 -15   2   3       97.60      104.44      3.00 o
 -14   2   3      191.10      210.43      3.58 o
 -13   2   3     1113.53     1111.85      8.09 o
 -12   2   3       46.05       46.26      1.58 o
 -11   2   3      323.14      301.76      3.33 o
 -10   2   3      260.50      237.93      3.09 o
  -9   2   3       62.92       66.85      1.47 o
  -8   2   3      327.02      330.82      2.85 o
  -7   2   3      170.99      190.79      1.82 o
  -6   2   3     5892.16     6120.10     28.26 o
  -5   2   3      461.05      483.88      2.85 o
  -4   2   3        4.12        3.58      0.37 o
  -3   2   3      244.99      231.62      2.81 o
  -2   2   3      184.99      195.67      1.84 o
  -1   2   3        0.34        1.02      0.33 o
   0   2   3     3194.71     3264.26     19.07 o
   1   2   3     1648.98     1672.54      8.79 o
   2   2   3       72.17       74.57      0.99 o
   3   2   3     1072.24     1108.63      5.74 o
   4   2   3      418.30      439.77      2.80 o
   5   2   3       63.87       72.04      1.00 o
   6   2   3       52.80       49.19      1.16 o
   7   2   3      496.88      489.34      4.26 o
   8   2   3        2.29        0.59      0.68 o
   9   2   3      335.70      332.33      3.93 o
  10   2   3       10.58        7.43      1.23 o
  11   2   3       63.11       51.37      2.36 o
  12   2   3        8.51        9.94      1.45 o
  13   2   3       69.51       64.68      2.86 o
  14   2   3      128.34      136.84      3.93 o
  15   2   3        3.56        2.64      2.05 o
  16   2   3       28.10       30.45      2.64 o
  17   2   3        2.07       -2.90      2.92 o
  18   2   3       17.32       11.71      5.43 o
 -21   3   3        8.63       20.84      6.57 o
 -20   3   3       17.47       22.39      2.52 o
 -19   3   3        9.57        9.45      2.00 o
 -18   3   3        2.12       -0.39      1.79 o
 -17   3   3        1.99        1.90      1.45 o
 -16   3   3       29.67       28.75      2.32 o
 -15   3   3        2.46        2.34      1.27 o
 -14   3   3        0.82        0.13      0.94 o
 -13   3   3      166.65      168.97      2.84 o
 -12   3   3       51.65       49.90      1.73 o
 -11   3   3       54.47       50.44      1.57 o
 -10   3   3      183.52      180.83      2.52 o
  -9   3   3      840.04      821.80      5.94 o
  -8   3   3      213.69      222.31      2.33 o
  -7   3   3      119.40      132.78      1.70 o
  -6   3   3        4.92       12.80      0.74 o
  -5   3   3       86.10       94.96      1.28 o
  -4   3   3        1.20        0.67      0.35 o
  -3   3   3      128.89      123.88      1.21 o
  -2   3   3      484.61      495.23      3.60 o
  -1   3   3       27.52       30.67      1.13 o
   0   3   3     3535.26     3751.90     17.50 o
   1   3   3      616.07      622.13      3.75 o
   2   3   3      615.89      579.63      3.82 o
   3   3   3     1252.45     1317.24      6.37 o
   4   3   3      373.57      397.10      2.76 o
   5   3   3       28.75       33.61      0.94 o
   6   3   3       83.79       80.10      1.34 o
   7   3   3      134.09      119.58      1.87 o
   8   3   3        7.40        3.46      0.78 o
   9   3   3        0.57        0.46      0.92 o
  10   3   3       67.93       68.86      2.36 o
  11   3   3      207.51      212.10      4.28 o
  12   3   3        4.60        4.32      1.38 o
  13   3   3      134.50      132.69      4.02 o
  14   3   3       86.51       80.68      3.31 o
  15   3   3       42.69       42.54      2.72 o
  16   3   3        0.60       -1.50      1.50 o
  17   3   3        9.96        5.76      2.06 o
  18   3   3       22.20       25.70      6.57 o
 -20   4   3        2.92        5.36      2.56 o
 -19   4   3        4.93        6.88      2.04 o
 -18   4   3       29.49       31.61      2.33 o
 -17   4   3       16.53       16.58      2.02 o
 -16   4   3        1.30        2.75      1.53 o
 -15   4   3       60.07       55.41      2.32 o
 -14   4   3       81.92       90.16      2.39 o
 -13   4   3      112.57      111.08      2.45 o
 -12   4   3      153.23      147.50      2.62 o
 -11   4   3       46.50       44.35      1.78 o
 -10   4   3        5.72        4.78      0.87 o
  -9   4   3       91.38      108.52      1.95 o
  -8   4   3     1094.80     1104.10      6.70 o
  -7   4   3       57.34       59.70      1.11 o
  -6   4   3      820.46      810.27      9.25 o
  -5   4   3      378.61      427.11      3.40 o
  -4   4   3      277.38      246.16      2.24 o
  -3   4   3      413.25      372.10      2.87 o
  -2   4   3       34.98       37.34      0.86 o
  -1   4   3       35.00       53.61      0.93 o
   0   4   3     4028.06     4340.18     19.41 o
   1   4   3        3.98        7.89      0.49 o
   2   4   3       68.33       70.03      1.10 o
   3   4   3       62.65       55.34      0.97 o
   4   4   3      252.07      267.40      2.19 o
   5   4   3      227.21      219.02      2.14 o
   6   4   3       40.26       42.73      1.13 o
   7   4   3       89.61       77.80      1.51 o
   8   4   3        5.05        5.58      0.95 o
   9   4   3      184.93      188.78      3.34 o
  10   4   3      657.54      646.79      6.96 o
  11   4   3      775.54      806.31      9.55 o
  12   4   3       43.07       36.76      2.28 o
  13   4   3      111.80      120.11      3.66 o
  14   4   3        4.23        0.99      1.70 o
  15   4   3       82.15       93.11      3.55 o
  16   4   3       27.55       34.57      3.09 o
  17   4   3        2.38       -2.60      2.60 o
 -20   5   3        4.41        9.57      4.20 o
 -19   5   3       16.41       20.31      2.13 o
 -18   5   3        0.98        1.15      1.56 o
 -17   5   3       34.90       37.56      2.35 o
 -16   5   3      303.25      312.56      5.02 o
 -15   5   3      439.96      469.01      5.68 o
 -14   5   3       94.37      106.23      2.58 o
 -13   5   3      385.93      390.58      4.45 o
 -12   5   3        3.39        0.50      0.92 o
 -11   5   3       94.96       94.01      2.08 o
 -10   5   3       12.96        9.57      0.96 o
  -9   5   3        0.24        0.14      0.69 o
  -8   5   3       19.25       19.84      0.94 o
  -7   5   3       71.85       72.83      1.11 o
  -6   5   3       60.81       55.54      1.21 o
  -5   5   3      304.57      287.68      3.82 o
  -4   5   3      260.46      266.57      2.47 o
  -3   5   3        0.56       -0.25      0.35 o
  -2   5   3      306.36      315.83      2.32 o
  -1   5   3      423.44      439.82      3.03 o
   0   5   3      623.16      616.89      3.57 o
   1   5   3      174.46      233.60      1.98 o
   2   5   3      344.56      371.59      2.80 o
   3   5   3      103.45      104.50      1.33 o
   4   5   3      152.11      132.04      1.38 o
   5   5   3        0.12       -0.19      0.36 o
   6   5   3      247.99      238.69      2.42 o
   7   5   3     1861.81     1833.42     11.40 o
   8   5   3      191.41      188.01      3.06 o
   9   5   3      265.68      263.79      3.79 o
  10   5   3      334.04      334.66      4.74 o
  11   5   3       98.44       96.66      3.30 o
  12   5   3        0.50       -1.39      1.39 o
  13   5   3        7.19        3.28      1.61 o
  14   5   3       12.16        7.12      1.97 o
  15   5   3        0.39       -1.48      1.57 o
  16   5   3        0.23       -1.73      1.73 o
  17   5   3       12.65        8.14      3.98 o
 -20   6   3        0.19        1.92      2.25 o
 -19   6   3        0.63       -0.38      2.21 o
 -18   6   3        1.50        0.31      1.56 o
 -17   6   3      119.05      127.56      3.56 o
 -16   6   3       89.99       91.43      4.78 o
 -15   6   3        1.01        2.61      1.23 o
 -14   6   3        0.00       -0.43      1.10 o
 -13   6   3       75.98       76.20      2.33 o
 -12   6   3        3.25        2.84      0.99 o
 -11   6   3        4.93        3.09      0.91 o
 -10   6   3        0.46       -0.52      0.76 o
  -9   6   3      457.11      486.08      4.67 o
  -8   6   3       51.79       59.03      1.14 o
  -7   6   3       15.51       20.61      0.53 o
  -6   6   3     3427.40     3468.39     16.96 o
  -5   6   3      222.58      223.77      2.53 o
  -4   6   3       11.01        8.61      0.54 o
  -3   6   3       59.03       64.09      0.91 o
  -2   6   3      774.60      808.34      4.22 o
  -1   6   3       83.18      100.13      1.21 o
   0   6   3      128.74      138.50      1.46 o
   1   6   3      368.70      417.20      2.96 o
   2   6   3      775.90      733.53      4.66 o
   3   6   3     1298.75     1321.24      7.16 o
   4   6   3      136.01      116.03      1.54 o
   5   6   3      858.78      850.24      5.13 o
   6   6   3       72.07       62.38      1.53 o
   7   6   3      335.71      331.38      3.35 o
   8   6   3      943.73      920.05      7.68 o
   9   6   3       68.99       68.01      2.28 o
  10   6   3      100.60      104.84      2.68 o
  11   6   3       41.92       38.50      2.13 o
  12   6   3       13.62       12.03      1.83 o
  13   6   3       42.36       49.42      2.73 o
  14   6   3        2.88        3.93      1.80 o
  15   6   3       37.53       43.05      3.15 o
  16   6   3       30.93       28.44      2.65 o
  17   6   3        6.60        4.57      7.14 o
 -19   7   3        1.72        1.21      2.65 o
 -18   7   3        0.27        2.66      1.70 o
 -17   7   3       20.78       30.09      2.26 o
 -16   7   3      306.42      330.23      5.57 o
 -15   7   3      290.45      298.96      4.49 o
 -14   7   3      255.90      249.12      3.84 o
 -13   7   3       56.73       59.54      2.39 o
 -12   7   3        0.11       -0.87      0.87 o
 -11   7   3      141.72      138.55      2.54 o
 -10   7   3      275.21      273.23      3.60 o
  -9   7   3        3.44        4.39      0.68 o
  -8   7   3      247.76      254.33      2.78 o
  -7   7   3       50.84       39.26      1.06 o
  -6   7   3      264.61      261.46      2.48 o
  -5   7   3      805.35      765.81      5.17 o
  -4   7   3        9.67       11.10      0.62 o
  -3   7   3        0.16        0.40      0.45 o
  -2   7   3      673.34      677.20      3.93 o
  -1   7   3      190.39      221.96      1.77 o
   0   7   3       69.69       74.62      1.34 o
   1   7   3      340.86      372.60      2.86 o
   2   7   3      152.69      178.78      2.02 o
   3   7   3       10.54        7.64      0.69 o
   4   7   3      462.11      472.91      3.77 o
   5   7   3      108.88      107.87      1.66 o
   6   7   3      684.31      677.20      5.02 o
   7   7   3      277.29      274.81      3.30 o
   8   7   3     2331.30     2336.50     15.31 o
   9   7   3       18.09       17.45      1.44 o
  10   7   3        0.81        0.03      1.09 o
  11   7   3       56.65       49.34      2.42 o
  12   7   3      111.82      117.77      4.07 o
  13   7   3       67.59       69.04      3.28 o
  14   7   3       31.18       30.00      2.53 o
  15   7   3       11.72       14.97      3.12 o
  16   7   3        5.34        0.63      3.34 o
 -19   8   3       19.54       18.47      5.56 o
 -18   8   3        1.81        4.99      1.80 o
 -17   8   3        6.56        4.03      2.04 o
 -16   8   3        8.63       10.64      2.16 o
 -15   8   3        4.25        5.01      1.34 o
 -14   8   3        2.01        2.60      1.22 o
 -13   8   3        6.28        6.09      1.29 o
 -12   8   3        9.52        8.96      1.17 o
 -11   8   3        1.41       -0.57      0.94 o
 -10   8   3       26.10       26.67      1.46 o
  -9   8   3      101.65      104.22      2.27 o
  -8   8   3      113.53      112.84      2.25 o
  -7   8   3      187.12      192.37      2.14 o
  -6   8   3        4.45        3.55      0.57 o
  -5   8   3      197.03      183.26      2.21 o
  -4   8   3        0.24        0.03      0.40 o
  -3   8   3      403.58      403.26      3.30 o
  -2   8   3       48.92       45.29      1.16 o
  -1   8   3       34.63       38.85      1.29 o
   0   8   3      441.65      447.49      3.53 o
   1   8   3      930.23     1005.31      6.52 o
   2   8   3        3.65        2.54      0.70 o
   3   8   3       49.27       43.80      1.64 o
   4   8   3      182.03      159.59      2.09 o
   5   8   3      366.33      372.43      3.47 o
   6   8   3       34.26       32.16      1.40 o
   7   8   3      322.50      312.53      3.82 o
   8   8   3      274.50      289.38      4.16 o
   9   8   3       14.21       13.31      1.34 o
  10   8   3      176.98      179.23      3.28 o
  11   8   3       30.04       24.48      1.97 o
  12   8   3       15.90       10.92      1.88 o
  13   8   3       46.17       47.45      2.91 o
  14   8   3       31.70       28.79      2.74 o
  15   8   3       95.07      113.85      4.55 o
  16   8   3        0.00       -2.88      2.88 o
 -19   9   3       14.35       -8.00      8.28 o
 -18   9   3       13.93       12.75      3.26 o
 -17   9   3        0.00       -1.00      1.79 o
 -16   9   3        0.00       -1.47      1.47 o
 -15   9   3        6.76        4.69      1.59 o
 -14   9   3       14.54       10.13      1.44 o
 -13   9   3       91.54       86.63      2.68 o
 -12   9   3        6.38        8.45      1.30 o
 -11   9   3       14.53       12.90      1.34 o
 -10   9   3       22.63       15.92      1.33 o
  -9   9   3       15.72       17.10      1.24 o
  -8   9   3       41.57       35.26      1.49 o
  -7   9   3       90.81       94.66      1.86 o
  -6   9   3      200.09      190.64      2.41 o
  -5   9   3       15.40       14.79      0.90 o
  -4   9   3      255.72      247.89      2.76 o
  -3   9   3       22.05       23.88      0.99 o
  -2   9   3      148.35      148.95      1.99 o
  -1   9   3        7.78        9.89      0.78 o
   0   9   3       35.80       40.45      1.25 o
   1   9   3       18.48       19.04      0.95 o
   2   9   3       45.91       57.48      1.38 o
   3   9   3      155.06      142.22      1.99 o
   4   9   3       14.44       15.00      0.91 o
   5   9   3      194.09      170.40      2.59 o
   6   9   3       35.59       36.95      1.50 o
   7   9   3        1.16       -0.85      0.85 o
   8   9   3        0.31       -1.02      1.02 o
   9   9   3       40.41       39.47      1.73 o
  10   9   3       33.50       26.12      1.90 o
  11   9   3       18.72       13.11      1.69 o
  12   9   3        4.10        3.73      1.63 o
  13   9   3        4.37        1.50      1.80 o
  14   9   3      141.54      162.22      4.79 o
  15   9   3        8.97        6.79      2.34 o
 -18  10   3        2.25       -4.28      5.48 o
 -17  10   3        0.77       -2.55      2.55 o
 -16  10   3        0.04       -2.21      2.21 o
 -15  10   3        2.70        0.20      1.64 o
 -14  10   3        0.32       -0.65      1.48 o
 -13  10   3        7.84        6.59      1.64 o
 -12  10   3       40.28       36.56      2.33 o
 -11  10   3       34.17       35.67      2.19 o
 -10  10   3        4.38        6.81      1.35 o
  -9  10   3        2.95        2.35      1.22 o
  -8  10   3        5.21        5.69      1.26 o
  -7  10   3      175.40      169.93      2.84 o
  -6  10   3      150.08      142.75      2.60 o
  -5  10   3       69.76       68.04      1.67 o
  -4  10   3      304.60      304.29      3.03 o
  -3  10   3       33.32       35.05      1.24 o
  -2  10   3       62.43       57.66      1.93 o
  -1  10   3       55.89       50.77      1.41 o
   0  10   3      132.28      131.64      2.25 o
   1  10   3      144.78      144.31      2.47 o
   2  10   3       16.27       16.00      1.08 o
   3  10   3       77.02       66.43      1.95 o
   4  10   3        5.20        1.98      0.83 o
   5  10   3       41.48       37.04      1.64 o
   6  10   3       24.39       22.15      1.44 o
   7  10   3       68.23       67.99      2.20 o
   8  10   3       91.84       90.55      2.62 o
   9  10   3       53.53       51.41      2.25 o
  10  10   3      155.21      155.85      4.06 o
  11  10   3      156.70      160.01      4.70 o
  12  10   3        2.53        5.65      1.88 o
  13  10   3       64.21       58.74      3.62 o
  14  10   3       12.30       13.98      2.77 o
  15  10   3        0.63        0.37     11.42 o
 -17  11   3        4.33       -1.06      4.43 o
 -16  11   3       27.27       35.92      2.99 o
 -15  11   3        4.50       -0.84      1.95 o
 -14  11   3       32.02       29.53      2.61 o
 -13  11   3        1.80       -0.01      1.62 o
 -12  11   3       92.20       90.78      3.25 o
 -11  11   3      147.75      155.16      3.88 o
 -10  11   3       89.08       91.32      4.59 o
  -9  11   3      121.76      112.12      3.57 o
  -8  11   3       86.48       83.98      2.58 o
  -7  11   3       15.71       16.60      1.41 o
  -6  11   3      304.81      284.59      3.62 o
  -5  11   3       49.99       55.61      1.92 o
  -4  11   3      236.67      255.98      3.18 o
  -3  11   3       45.63       40.91      1.55 o
  -2  11   3      328.79      323.74      3.62 o
  -1  11   3       77.50       76.12      1.91 o
   0  11   3      223.11      232.58      3.09 o
   1  11   3      286.16      286.37      3.94 o
   2  11   3       12.89       14.00      1.26 o
   3  11   3      251.80      247.82      3.51 o
   4  11   3      191.21      189.69      3.31 o
   5  11   3       11.76       15.28      1.27 o
   6  11   3       11.20        8.69      1.21 o
   7  11   3       33.54       33.16      1.79 o
   8  11   3        2.44        0.36      1.08 o
   9  11   3       34.76       31.29      1.99 o
  10  11   3      155.03      154.30      4.19 o
  11  11   3        0.65        0.75      1.54 o
  12  11   3       37.03       47.98      3.00 o
  13  11   3       88.87       82.59      4.18 o
  14  11   3      105.70      110.29      8.16 o
 -16  12   3        3.84        4.14      2.61 o
 -15  12   3        3.27        3.21      2.12 o
 -14  12   3       31.17       28.78      2.75 o
 -13  12   3       22.72       22.60      2.46 o
 -12  12   3      117.05      117.88      5.41 o
 -11  12   3       39.67       43.96      2.64 o
 -10  12   3       15.09       18.23      1.93 o
  -9  12   3        1.85        1.35      1.31 o
  -8  12   3        0.89       -1.14      1.17 o
  -7  12   3        8.15        7.04      1.27 o
  -6  12   3       51.34       41.47      1.78 o
  -5  12   3       19.60       22.30      1.47 o
  -4  12   3        5.46        6.30      1.07 o
  -3  12   3      212.69      207.45      3.04 o
  -2  12   3      313.98      307.19      3.91 o
  -1  12   3        9.25        8.71      1.21 o
   0  12   3       26.61       27.93      1.56 o
   1  12   3       52.81       49.35      2.03 o
   2  12   3       27.06       25.73      1.53 o
   3  12   3        1.54        0.01      0.96 o
   4  12   3      334.01      310.69      4.40 o
   5  12   3       25.21       18.11      1.59 o
   6  12   3        5.62        2.22      1.26 o
   7  12   3        6.12        3.25      1.31 o
   8  12   3        2.94        1.63      1.34 o
   9  12   3        2.48        1.57      1.51 o
  10  12   3        1.90        2.24      1.54 o
  11  12   3        2.04       -0.77      1.58 o
  12  12   3       50.15       44.16      2.77 o
  13  12   3       15.37        8.82      2.37 o
  14  12   3        1.22       -4.00      4.00 o
 -16  13   3       77.54       72.34      6.52 o
 -15  13   3        9.70        5.82      2.35 o
 -14  13   3       53.83       63.85      3.59 o
 -13  13   3      108.35      113.83      4.83 o
 -12  13   3       31.60       42.26      2.96 o
 -11  13   3        0.12       -0.69      1.74 o
 -10  13   3      134.45      133.52      4.12 o
  -9  13   3       10.32        8.11      1.90 o
  -8  13   3        4.50        4.43      1.82 o
  -7  13   3       42.98       38.07      2.13 o
  -6  13   3       20.30       19.67      1.79 o
  -5  13   3      261.90      258.23      4.01 o
  -4  13   3      540.61      534.78      5.77 o
  -3  13   3        0.00        0.79      1.28 o
  -2  13   3       35.24       35.27      1.77 o
  -1  13   3       20.23       15.81      1.38 o
   0  13   3       88.69       81.25      2.42 o
   1  13   3       12.02       11.97      1.30 o
   2  13   3      151.42      141.07      2.92 o
   3  13   3       16.21       13.85      1.43 o
   4  13   3       65.84       61.57      2.87 o
   5  13   3        8.77        7.29      1.60 o
   6  13   3        0.05       -0.59      1.19 o
   7  13   3       30.82       27.79      1.97 o
   8  13   3       11.48       10.20      1.73 o
   9  13   3       21.55       18.98      1.99 o
  10  13   3        9.03        4.19      1.74 o
  11  13   3        6.26        3.44      1.82 o
  12  13   3       23.79       29.78      2.81 o
  13  13   3       12.76       14.56      6.00 o
 -15  14   3       11.07       18.98      4.34 o
 -14  14   3       41.37       46.73      3.70 o
 -13  14   3        0.92       -0.12      2.02 o
 -12  14   3        0.52       -0.41      1.90 o
 -11  14   3        1.99       -0.66      1.83 o
 -10  14   3        0.01       -0.19      1.65 o
  -9  14   3        4.95        3.31      1.70 o
  -8  14   3       14.70       12.65      1.90 o
  -7  14   3        4.20        4.58      1.46 o
  -6  14   3       22.34       29.17      2.06 o
  -5  14   3       22.66       22.94      1.73 o
  -4  14   3        5.44        6.43      1.33 o
  -3  14   3        6.99        6.34      1.37 o
  -2  14   3       30.35       31.24      2.01 o
  -1  14   3        0.53       -0.83      1.32 o
   0  14   3        5.99        4.87      1.30 o
   1  14   3       41.57       39.82      1.95 o
   2  14   3        5.48        5.46      1.25 o
   3  14   3        5.38        4.64      1.34 o
   4  14   3       16.60       11.91      1.52 o
   5  14   3       13.22       17.75      1.75 o
   6  14   3       11.82        7.07      1.49 o
   7  14   3        2.89        4.52      1.55 o
   8  14   3       13.72       16.68      2.21 o
   9  14   3        1.11       -1.94      1.94 o
  10  14   3       32.34       34.32      3.15 o
  11  14   3        0.54        0.20      2.04 o
  12  14   3        6.75        4.85      5.14 o
 -13  15   3       82.74       94.36      6.23 o
 -12  15   3       43.47       47.75      3.35 o
 -11  15   3        0.05       -2.06      2.06 o
 -10  15   3       46.22       52.78      3.25 o
  -9  15   3        1.39        0.34      1.73 o
  -8  15   3       22.53       22.63      2.22 o
  -7  15   3       27.72       26.71      2.19 o
  -6  15   3       62.49       58.21      3.72 o
  -5  15   3        0.17        1.36      1.45 o
  -4  15   3       78.29       76.97      2.67 o
  -3  15   3       82.58       80.80      3.23 o
  -2  15   3       29.77       21.54      1.87 o
  -1  15   3       21.29       22.13      1.83 o
   0  15   3       14.57       11.42      1.64 o
   1  15   3        1.47        2.10      1.35 o
   2  15   3        2.66        1.98      1.53 o
   3  15   3        3.04        1.77      1.59 o
   4  15   3       16.89       17.32      1.94 o
   5  15   3        0.67       -1.72      1.72 o
   6  15   3        0.35       -1.44      1.44 o
   7  15   3       14.43       13.86      2.04 o
   8  15   3        0.95       -0.33      1.84 o
   9  15   3       29.37       35.76      2.90 o
  10  15   3        7.21        2.74      2.68 o
  11  15   3        2.83        2.00      4.85 o
 -12  16   3        0.06       -1.42      3.43 o
 -11  16   3        1.42        2.67      2.15 o
 -10  16   3       17.99       25.97      2.70 o
  -9  16   3       14.19       18.32      3.79 o
  -8  16   3       45.88       47.10      3.08 o
  -7  16   3        9.31       10.19      2.05 o
  -6  16   3       42.26       35.92      2.51 o
  -5  16   3       54.04       54.19      2.93 o
  -4  16   3       32.22       29.79      2.47 o
  -3  16   3        2.99        1.33      1.57 o
  -2  16   3        8.26        5.31      1.51 o
  -1  16   3       10.16        8.51      1.66 o
   0  16   3        5.77        3.88      1.67 o
   1  16   3      120.93      141.75      6.55 o
   2  16   3        2.57       -0.67      2.27 o
   3  16   3        2.77        0.52      1.58 o
   4  16   3       50.29       51.36      2.80 o
   5  16   3       43.22       55.13      3.00 o
   6  16   3       31.70       33.44      2.70 o
   7  16   3        5.90        6.77      2.24 o
   8  16   3        6.68        5.47      2.16 o
   9  16   3        0.09        1.88      7.14 o
  10  16   3        3.56        2.28      4.85 o
 -10  17   3        8.78       14.15      3.90 o
  -9  17   3       70.17       70.42      3.88 o
  -8  17   3        0.03        0.36      1.97 o
  -7  17   3        2.84        0.16      1.88 o
  -6  17   3        1.94       -0.64      1.75 o
  -5  17   3        1.91       -0.90      2.67 o
  -4  17   3        7.54        5.42      2.56 o
  -3  17   3        0.61       -1.43      2.11 o
  -2  17   3        0.00       -0.79      1.60 o
  -1  17   3        2.84        3.72      2.08 o
   0  17   3       26.10       33.40      2.27 o
   1  17   3       10.99       12.02      2.12 o
   2  17   3        1.75       -1.38      1.93 o
   3  17   3       26.73       32.62      2.79 o
   4  17   3       23.36       25.11      3.04 o
   5  17   3        4.29        3.11      2.05 o
   6  17   3        1.17        0.85      1.94 o
   7  17   3       11.73       12.31      5.43 o
   8  17   3        8.78        7.36      3.93 o
  -8  18   3        0.06       -0.26      7.28 o
  -7  18   3       14.08       19.82      3.55 o
  -6  18   3        9.69       11.64      2.25 o
  -5  18   3        2.35        4.78      2.30 o
  -4  18   3       23.29       20.47      2.51 o
  -3  18   3        0.32        0.15      1.84 o
  -2  18   3        2.29       -1.83      1.83 o
  -1  18   3        4.51        5.66      2.34 o
   0  18   3        6.46        3.02      1.88 o
   1  18   3        0.59       -1.82      1.82 o
   2  18   3       19.28       16.26      2.48 o
   3  18   3        0.29       -2.50      2.50 o
   4  18   3        0.44       -1.09      2.10 o
   5  18   3        0.78        2.57      4.57 o
   6  18   3       51.35       62.53      9.14 o
  -6  19   3        1.47        7.14      5.71 o
  -5  19   3        4.96       11.42      5.71 o
  -4  19   3       15.02       12.64      6.61 o
  -3  19   3       24.20       30.46      4.22 o
  -2  19   3       18.70       20.16      5.73 o
  -1  19   3        3.78       -0.65      2.24 o
   0  19   3        9.02        5.93      2.60 o
   1  19   3        4.16        0.91      4.45 o
   2  19   3        1.69        0.28      2.78 o
   3  19   3        0.00       -4.85      4.85 o
 -20   0   4       32.40       37.49      4.22 o
 -19   0   4        8.74       11.50      2.84 o
 -18   0   4       64.30       61.88      4.13 o
 -17   0   4        5.01        4.89      2.17 o
 -16   0   4       44.85       37.80      3.11 o
 -15   0   4       44.11       43.63      3.17 o
 -14   0   4      154.71      153.43      3.96 o
 -13   0   4      169.54      179.18      4.08 o
 -12   0   4        1.02        0.05      1.14 o
 -11   0   4       67.94       67.83      2.93 o
 -10   0   4      101.10      107.48      2.72 o
  -9   0   4        4.28        3.90      0.77 o
  -8   0   4      109.52      119.16      2.52 o
  -7   0   4      573.91      668.57      6.33 o
  -6   0   4     2020.33     1974.99     15.14 o
  -5   0   4    11115.65    11153.22     75.57 o
  -4   0   4     6640.50     7113.75     66.75 o
  -3   0   4     1441.23     1544.30     13.64 o
  -2   0   4     2949.65     3157.11     44.79 o
  -1   0   4      530.63      500.84      6.72 o
   0   0   4       10.68       11.10      0.75 o
   1   0   4     1518.76     1511.06     16.11 o
   2   0   4       47.81       46.01      1.05 o
   3   0   4     2283.01     2494.50     18.66 o
   4   0   4      116.84      105.86      2.30 o
   5   0   4       65.70       63.59      1.69 o
   6   0   4     1709.14     1777.27     17.11 o
   7   0   4      984.41     1007.76     11.35 o
   8   0   4      161.83      162.90      4.06 o
   9   0   4        1.43        0.00      1.16 o
  10   0   4      102.11      104.42      4.41 o
  11   0   4      158.37      151.21      5.24 o
  12   0   4      216.41      219.65      8.27 o
  13   0   4      198.77      216.24     12.99 o
  14   0   4       24.77       25.19      3.35 o
  15   0   4      143.61      157.57      7.15 o
  16   0   4       71.70       60.28      4.81 o
  17   0   4      338.01      452.87     18.27 o
 -20   1   4        0.02        2.86      1.92 o
 -19   1   4       42.14       46.46      2.94 o
 -18   1   4        0.22       -1.54      1.54 o
 -17   1   4        0.22       -0.61      1.36 o
 -16   1   4        0.42        0.21      1.12 o
 -15   1   4        4.09        7.78      1.32 o
 -14   1   4      254.32      241.60      3.75 o
 -13   1   4        0.88        0.66      0.83 o
 -12   1   4      395.39      394.01      4.09 o
 -11   1   4      380.36      377.12      3.43 o
 -10   1   4      105.60      102.29      1.68 o
  -9   1   4       16.08       15.55      0.98 o
  -8   1   4      219.22      196.72      2.11 o
  -7   1   4       72.71       75.88      1.29 o
  -6   1   4      452.26      453.16      3.34 o
  -5   1   4      651.91      715.52      4.61 o
  -4   1   4      629.17      616.33      4.21 o
  -3   1   4       82.07       92.75      1.37 o
  -2   1   4        6.67        6.00      0.46 o
  -1   1   4        2.12        1.18      0.78 o
   0   1   4        7.19        5.04      0.74 o
   1   1   4        6.64        7.32      0.32 o
   2   1   4     1057.96     1118.39      7.23 o
   3   1   4      249.61      255.62      2.13 o
   4   1   4      289.66      317.53      3.63 o
   5   1   4      234.50      234.93      2.14 o
   6   1   4      148.36      147.29      2.12 o
   7   1   4        1.48        2.38      0.83 o
   8   1   4       18.90       16.63      1.33 o
   9   1   4      167.81      145.28      3.17 o
  10   1   4       46.89       35.32      2.42 o
  11   1   4        6.03        3.36      1.42 o
  12   1   4      140.58      125.68      3.62 o
  13   1   4       23.61       26.76      2.43 o
  14   1   4        3.37        3.53      1.81 o
  15   1   4        5.39        0.17      2.11 o
  16   1   4        0.00       -2.06      2.06 o
  17   1   4       20.70       21.85      4.74 o
 -20   2   4       24.87       24.90      2.80 o
 -19   2   4        6.85        4.87      2.25 o
 -18   2   4       10.64       10.88      1.92 o
 -17   2   4       10.34       11.96      1.70 o
 -16   2   4        3.16        2.04      1.25 o
 -15   2   4       65.68       66.83      2.40 o
 -14   2   4       31.69       26.87      1.78 o
 -13   2   4       88.26       86.45      2.60 o
 -12   2   4       15.28       15.83      1.21 o
 -11   2   4       17.91       17.30      1.10 o
 -10   2   4        9.97        9.03      0.75 o
  -9   2   4       16.38       19.90      0.95 o
  -8   2   4      257.94      275.16      2.57 o
  -7   2   4       92.89       91.19      1.17 o
  -6   2   4       38.21       55.95      1.50 o
  -5   2   4     1674.79     1757.49     10.16 o
  -4   2   4      283.34      253.19      2.19 o
  -3   2   4      937.20     1096.86      8.37 o
  -2   2   4        1.98       -0.09      0.34 o
  -1   2   4     2305.36     2337.09     16.19 o
   0   2   4       51.66       46.40      1.30 o
   1   2   4       80.48       78.93      1.34 o
   2   2   4      120.11      141.36      1.88 o
   3   2   4      108.83      105.75      1.48 o
   4   2   4      308.21      345.86      2.65 o
   5   2   4      125.48      120.90      1.46 o
   6   2   4      112.83      116.54      1.97 o
   7   2   4       40.12       39.58      1.51 o
   8   2   4       19.00       13.75      1.22 o
   9   2   4       19.66       14.72      1.39 o
  10   2   4       59.71       49.41      2.39 o
  11   2   4        0.79        0.77      1.32 o
  12   2   4      107.54      114.48      3.43 o
  13   2   4      139.57      131.94      3.81 o
  14   2   4        9.63        7.58      2.15 o
  15   2   4       11.58        8.72      2.04 o
  16   2   4      225.47      261.94      8.04 o
  17   2   4        0.86       -0.57      5.14 o
 -20   3   4        9.80       13.76      3.17 o
 -19   3   4       36.65       40.29      3.01 o
 -18   3   4        0.21        0.32      1.73 o
 -17   3   4        0.59       -1.25      1.31 o
 -16   3   4       55.51       51.12      2.46 o
 -15   3   4       20.31       18.86      1.73 o
 -14   3   4       42.16       40.94      1.93 o
 -13   3   4       42.27       36.28      1.80 o
 -12   3   4      345.57      337.56      3.80 o
 -11   3   4      671.48      653.37      5.46 o
 -10   3   4      292.60      302.23      3.50 o
  -9   3   4       16.21       12.47      0.95 o
  -8   3   4      305.66      296.94      2.89 o
  -7   3   4      797.83      801.48      6.28 o
  -6   3   4      172.47      158.68      1.76 o
  -5   3   4       87.12       93.52      1.51 o
  -4   3   4      320.81      362.62      2.40 o
  -3   3   4      234.60      241.85      2.04 o
  -2   3   4        8.38        8.70      0.38 o
  -1   3   4     1322.44     1421.84      7.81 o
   0   3   4      324.07      383.56      2.75 o
   1   3   4      674.67      689.50      4.32 o
   2   3   4       22.96       24.17      0.78 o
   3   3   4       95.14      125.11      1.45 o
   4   3   4      295.22      292.89      2.42 o
   5   3   4       25.86       20.61      0.82 o
   6   3   4      168.42      172.32      2.39 o
   7   3   4      214.42      215.97      2.97 o
   8   3   4      107.47      112.63      2.52 o
   9   3   4       24.48       24.68      1.57 o
  10   3   4      105.72      100.18      3.33 o
  11   3   4        2.33        0.93      1.44 o
  12   3   4       12.97        9.76      1.87 o
  13   3   4        3.77        3.28      1.58 o
  14   3   4        1.70       -1.12      1.52 o
  15   3   4       21.33       24.96      2.48 o
  16   3   4        7.19        2.60      3.68 o
 -20   4   4        0.01       -1.56      4.14 o
 -19   4   4        0.05        0.14      1.94 o
 -18   4   4        0.17       -0.06      1.85 o
 -17   4   4        6.94        6.47      1.48 o
 -16   4   4        4.09        4.35      1.44 o
 -15   4   4        0.00       -0.90      1.14 o
 -14   4   4      181.92      189.66      3.48 o
 -13   4   4      117.14      111.97      2.44 o
 -12   4   4      133.60      139.72      2.56 o
 -11   4   4      874.42      852.59      6.94 o
 -10   4   4      574.43      554.24      5.10 o
  -9   4   4      111.81      111.88      2.11 o
  -8   4   4      235.21      221.84      3.28 o
  -7   4   4       70.43       69.73      1.73 o
  -6   4   4        1.32        0.29      0.45 o
  -5   4   4       26.40       20.38      0.81 o
  -4   4   4      244.79      220.44      2.27 o
  -3   4   4      431.09      440.12      3.34 o
  -2   4   4      394.24      428.52      3.36 o
  -1   4   4       63.97       77.31      1.00 o
   0   4   4      241.99      263.02      2.14 o
   1   4   4       31.47       34.53      0.83 o
   2   4   4      221.57      222.47      2.20 o
   3   4   4       36.24       43.25      1.03 o
   4   4   4      282.69      269.19      2.32 o
   5   4   4       30.91       23.08      0.99 o
   6   4   4        4.68        4.16      0.75 o
   7   4   4       62.25       64.92      1.99 o
   8   4   4      133.99      142.18      2.83 o
   9   4   4      180.62      182.32      3.55 o
  10   4   4       28.94       26.66      2.05 o
  11   4   4       25.73       26.10      2.09 o
  12   4   4        0.28       -1.38      1.38 o
  13   4   4       46.32       40.88      2.89 o
  14   4   4       69.36       68.79      3.43 o
  15   4   4       23.39       21.10      2.27 o
  16   4   4       19.46       21.85      3.14 o
 -20   5   4       21.23       30.90     10.14 o
 -19   5   4        8.77        6.95      2.04 o
 -18   5   4       37.83       40.54      2.64 o
 -17   5   4        1.10        2.10      1.61 o
 -16   5   4        1.20        0.62      1.36 o
 -15   5   4        0.50        2.17      1.23 o
 -14   5   4       21.29       22.25      1.93 o
 -13   5   4        1.35        0.03      0.91 o
 -12   5   4      178.41      186.81      3.16 o
 -11   5   4      337.03      327.00      3.98 o
 -10   5   4        1.65        1.14      0.86 o
  -9   5   4        0.09       -0.52      0.72 o
  -8   5   4      200.19      191.59      2.86 o
  -7   5   4      404.80      379.66      4.03 o
  -6   5   4       94.76       99.13      1.61 o
  -5   5   4       28.18       24.97      0.91 o
  -4   5   4      117.78      113.81      1.68 o
  -3   5   4      268.65      254.59      2.24 o
  -2   5   4       38.21       27.31      1.19 o
  -1   5   4     1146.56     1191.84      7.12 o
   0   5   4      280.71      260.67      2.34 o
   1   5   4     1893.44     1857.33     10.83 o
   2   5   4      114.05      106.90      1.67 o
   3   5   4      133.73      128.31      1.71 o
   4   5   4      201.13      203.91      2.29 o
   5   5   4       73.21       73.11      1.62 o
   6   5   4       15.03       16.78      1.15 o
   7   5   4      158.77      161.65      2.91 o
   8   5   4       82.98       82.95      2.40 o
   9   5   4        9.76        9.20      1.41 o
  10   5   4      290.43      292.26      5.01 o
  11   5   4       43.56       40.91      2.46 o
  12   5   4        0.80       -1.37      1.54 o
  13   5   4        5.03        2.87      1.91 o
  14   5   4       21.76       25.90      2.59 o
  15   5   4        0.74       -1.81      1.81 o
  16   5   4        0.14       -5.26      7.71 o
 -20   6   4        0.01       -0.87      7.41 o
 -19   6   4        0.50        3.13      3.01 o
 -18   6   4       18.54       17.37      2.17 o
 -17   6   4        7.29        8.54      2.90 o
 -16   6   4      114.70      114.89      3.42 o
 -15   6   4      124.14      133.06      3.31 o
 -14   6   4       32.38       29.46      1.70 o
 -13   6   4       15.83       12.79      1.31 o
 -12   6   4       36.28       34.03      1.64 o
 -11   6   4      118.02      113.02      2.44 o
 -10   6   4       40.48       38.21      1.60 o
  -9   6   4      499.05      476.26      4.66 o
  -8   6   4        5.02        2.95      0.89 o
  -7   6   4        8.01        7.59      1.03 o
  -6   6   4        0.03       -0.51      0.51 o
  -5   6   4       77.70       71.69      1.53 o
  -4   6   4      366.88      365.41      3.21 o
  -3   6   4       91.28       80.49      1.29 o
  -2   6   4      143.16      132.03      1.74 o
  -1   6   4       40.73       45.27      1.10 o
   0   6   4      165.51      173.87      1.81 o
   1   6   4        0.27       -0.08      0.45 o
   2   6   4      751.22      805.03      5.66 o
   3   6   4      568.83      600.44      4.65 o
   4   6   4        6.22        7.95      0.88 o
   5   6   4       28.77       29.42      1.33 o
   6   6   4      439.35      432.86      4.41 o
   7   6   4       61.75       60.61      2.15 o
   8   6   4       23.95       24.97      1.62 o
   9   6   4      301.72      306.97      4.67 o
  10   6   4       22.59       21.85      2.01 o
  11   6   4       39.20       44.40      2.64 o
  12   6   4        9.67        6.92      1.74 o
  13   6   4       81.34       97.56      3.73 o
  14   6   4        3.95        0.75      1.94 o
  15   6   4        2.54       -1.62      2.04 o
  16   6   4        3.00       -3.07      5.85 o
 -19   7   4        7.56        5.37      3.40 o
 -18   7   4        6.78        4.14      1.99 o
 -17   7   4       39.75       46.14      2.77 o
 -16   7   4       32.59       38.20      2.40 o
 -15   7   4        8.33        7.56      1.78 o
 -14   7   4       23.48       20.04      1.88 o
 -13   7   4      117.09      129.02      2.85 o
 -12   7   4        1.60       -0.84      0.90 o
 -11   7   4       37.82       35.47      1.66 o
 -10   7   4       33.41       28.86      1.49 o
  -9   7   4       92.71       87.33      2.37 o
  -8   7   4       10.42       10.94      1.18 o
  -7   7   4       35.03       35.63      1.59 o
  -6   7   4      284.17      280.02      3.13 o
  -5   7   4      136.94      121.23      2.00 o
  -4   7   4      108.84       98.76      1.84 o
  -3   7   4       10.38       15.06      0.71 o
  -2   7   4       12.36        9.30      0.68 o
  -1   7   4       20.47       24.56      0.86 o
   0   7   4      237.48      242.18      2.38 o
   1   7   4       12.06        9.25      0.70 o
   2   7   4        0.13        1.32      0.76 o
   3   7   4       59.02       65.08      1.79 o
   4   7   4       23.16       21.29      1.22 o
   5   7   4       23.42       24.30      1.41 o
   6   7   4      182.82      184.57      2.99 o
   7   7   4      142.12      145.01      3.29 o
   8   7   4       18.28       17.35      1.46 o
   9   7   4       41.88       38.54      2.09 o
  10   7   4        0.50       -1.30      1.36 o
  11   7   4        0.70       -2.13      2.17 o
  12   7   4        0.47       -1.58      1.58 o
  13   7   4        0.08       -1.66      1.66 o
  14   7   4        0.03       -1.03      1.98 o
  15   7   4        8.47        4.21      2.58 o
 -19   8   4        2.38        1.22      8.60 o
 -18   8   4        8.46        8.74      2.89 o
 -17   8   4       58.36       59.69      3.91 o
 -16   8   4        2.08        1.52      2.33 o
 -15   8   4        4.95        6.57      1.69 o
 -14   8   4       14.45       11.75      1.66 o
 -13   8   4        2.49        1.49      1.19 o
 -12   8   4        2.19       -0.30      0.98 o
 -11   8   4       54.83       52.49      2.03 o
 -10   8   4        0.10        0.32      0.91 o
  -9   8   4       15.86       14.36      1.34 o
  -8   8   4      127.37      123.47      2.70 o
  -7   8   4       59.10       62.72      2.00 o
  -6   8   4        1.10        1.66      0.76 o
  -5   8   4       22.34       16.35      1.08 o
  -4   8   4        0.35       -0.33      0.66 o
  -3   8   4      337.04      330.44      3.01 o
  -2   8   4      249.92      267.20      2.51 o
  -1   8   4       54.88       57.57      1.49 o
   0   8   4       23.30       24.91      1.08 o
   1   8   4        0.89       -0.42      0.58 o
   2   8   4       35.14       28.17      1.26 o
   3   8   4       36.33       32.29      1.32 o
   4   8   4       55.64       52.34      1.89 o
   5   8   4       49.91       45.49      1.72 o
   6   8   4       68.23       58.23      2.09 o
   7   8   4       49.57       51.91      2.01 o
   8   8   4        6.34        4.69      1.15 o
   9   8   4      174.14      185.41      3.84 o
  10   8   4        0.82       -0.92      1.38 o
  11   8   4       32.41       35.56      2.56 o
  12   8   4        2.28        1.42      1.75 o
  13   8   4        3.42        0.48      1.88 o
  14   8   4        7.32        6.38      2.16 o
  15   8   4        4.86       -4.57      4.57 o
 -18   9   4        0.21       -1.38      2.91 o
 -17   9   4        9.47        2.24      2.66 o
 -16   9   4        0.92       -2.23      2.23 o
 -15   9   4        0.88       -0.73      1.59 o
 -14   9   4        0.88       -1.50      1.50 o
 -13   9   4       26.65       27.64      2.25 o
 -12   9   4       13.56        8.97      1.58 o
 -11   9   4      136.32      137.00      3.51 o
 -10   9   4      136.96      151.17      3.61 o
  -9   9   4        6.43        5.70      1.30 o
  -8   9   4      148.00      152.19      3.39 o
  -7   9   4      135.63      129.91      2.81 o
  -6   9   4      268.94      267.19      3.40 o
  -5   9   4        1.58        0.01      0.82 o
  -4   9   4       56.60       63.85      2.40 o
  -3   9   4       20.72       22.81      1.08 o
  -2   9   4      238.33      229.06      2.69 o
  -1   9   4        1.03       -0.56      0.76 o
   0   9   4      130.26      144.50      2.39 o
   1   9   4      185.52      181.15      2.90 o
   2   9   4      295.78      267.22      3.43 o
   3   9   4        8.29       10.73      1.12 o
   4   9   4      362.89      385.27      4.58 o
   5   9   4        1.77        2.06      0.91 o
   6   9   4        0.00       -0.94      0.94 o
   7   9   4        0.17       -0.98      0.98 o
   8   9   4        3.14        0.05      1.24 o
   9   9   4       26.67       26.37      2.13 o
  10   9   4        5.47        2.99      1.90 o
  11   9   4      102.51      104.00      4.09 o
  12   9   4        0.51       -2.03      2.03 o
  13   9   4        3.43       -0.88      1.94 o
  14   9   4        7.24        7.17      3.05 o
 -18  10   4        0.34       -2.00      4.85 o
 -17  10   4       15.57        6.21      6.08 o
 -16  10   4        0.12       -2.12      2.12 o
 -15  10   4        8.06        5.69      2.28 o
 -14  10   4        0.87       -1.56      1.56 o
 -13  10   4        2.82        2.80      1.66 o
 -12  10   4       20.03       15.79      2.00 o
 -11  10   4      178.59      189.88      4.21 o
 -10  10   4      354.32      384.41      5.61 o
  -9  10   4       60.08       63.54      2.67 o
  -8  10   4       46.04       44.82      2.30 o
  -7  10   4      439.38      470.80      5.94 o
  -6  10   4        7.95        6.99      1.32 o
  -5  10   4        3.33        1.33      1.07 o
  -4  10   4      556.48      559.85      5.67 o
  -3  10   4      198.98      202.82      3.31 o
  -2  10   4        0.03       -0.73      0.73 o
  -1  10   4       82.45       94.09      2.04 o
   0  10   4       10.66        8.93      1.01 o
   1  10   4       20.72       19.16      1.36 o
   2  10   4        0.64        0.28      0.94 o
   3  10   4      152.72      147.99      2.74 o
   4  10   4       61.74       49.24      2.01 o
   5  10   4        7.28        4.53      1.05 o
   6  10   4       35.66       32.97      1.79 o
   7  10   4        3.13        3.76      1.19 o
   8  10   4        0.00       -0.90      1.45 o
   9  10   4        2.19       -1.48      1.48 o
  10  10   4       50.33       44.89      3.06 o
  11  10   4        3.42       -0.36      1.85 o
  12  10   4       11.94        7.05      2.25 o
  13  10   4       50.56       51.71      3.54 o
  14  10   4       35.77       33.98      8.00 o
 -17  11   4        5.48        3.71      4.85 o
 -16  11   4        1.51       -2.94      2.94 o
 -15  11   4        0.30       -1.73      1.73 o
 -14  11   4        0.08       -2.63      3.33 o
 -13  11   4      182.81      202.41      4.80 o
 -12  11   4        8.59        9.78      2.30 o
 -11  11   4      100.48      108.02      4.19 o
 -10  11   4      395.65      419.05      6.08 o
  -9  11   4        0.16        0.12      1.48 o
  -8  11   4      382.70      394.85      5.74 o
  -7  11   4      109.82      112.65      3.22 o
  -6  11   4      182.47      189.00      3.88 o
  -5  11   4        1.46        0.45      1.08 o
  -4  11   4       59.47       59.49      2.22 o
  -3  11   4       65.39       77.53      3.62 o
  -2  11   4      100.74       98.79      2.77 o
  -1  11   4       13.25        8.84      1.24 o
   0  11   4      348.69      310.83      4.10 o
   1  11   4       18.86       13.14      1.32 o
   2  11   4       35.37       36.19      1.71 o
   3  11   4      501.47      464.70      5.27 o
   4  11   4        3.01        1.40      1.14 o
   5  11   4       29.52       24.64      1.85 o
   6  11   4       20.69       19.66      1.73 o
   7  11   4       20.79       19.23      1.79 o
   8  11   4       25.10       23.67      1.92 o
   9  11   4       42.98       54.48      2.71 o
  10  11   4        5.53        4.53      1.91 o
  11  11   4       36.46       42.47      3.50 o
  12  11   4        0.02       -1.93      1.93 o
  13  11   4        6.80        4.78      3.15 o
 -16  12   4        7.84        0.71      3.41 o
 -15  12   4        7.35        5.43      2.21 o
 -14  12   4        6.68        7.52      2.23 o
 -13  12   4       16.18       17.09      3.65 o
 -12  12   4        0.49       -0.63      1.72 o
 -11  12   4        5.74        5.36      1.98 o
 -10  12   4       10.73        8.02      1.75 o
  -9  12   4       28.94       27.74      2.22 o
  -8  12   4       15.24       16.31      1.74 o
  -7  12   4       96.47      114.74      3.31 o
  -6  12   4      316.17      313.36      5.08 o
  -5  12   4      272.19      281.73      4.83 o
  -4  12   4        1.40        1.56      1.19 o
  -3  12   4      319.04      293.99      4.33 o
  -2  12   4        0.75        1.05      1.15 o
  -1  12   4       76.54       62.74      2.53 o
   0  12   4      202.11      182.72      3.34 o
   1  12   4        0.00       -0.16      1.07 o
   2  12   4        7.21       10.22      1.23 o
   3  12   4        0.01       -0.12      1.10 o
   4  12   4      148.74      140.30      3.15 o
   5  12   4       12.63        9.54      1.58 o
   6  12   4        2.88        1.43      1.34 o
   7  12   4       55.92       65.50      2.85 o
   8  12   4        2.35        2.28      1.51 o
   9  12   4        7.82        7.69      2.00 o
  10  12   4       20.62       18.72      2.32 o
  11  12   4       13.84       15.79      2.36 o
  12  12   4       17.47       14.92      3.21 o
 -15  13   4       21.23       17.65      3.26 o
 -14  13   4        2.86       -0.45      1.95 o
 -13  13   4       35.49       34.30      2.89 o
 -12  13   4      149.90      157.59      6.11 o
 -11  13   4       11.67        8.72      2.10 o
 -10  13   4       27.81       28.54      2.43 o
  -9  13   4       26.30       31.19      2.57 o
  -8  13   4       37.17       39.41      2.41 o
  -7  13   4       30.81       29.94      2.66 o
  -6  13   4      103.18       98.86      3.28 o
  -5  13   4       38.90       39.54      2.41 o
  -4  13   4      163.76      181.84      3.64 o
  -3  13   4       63.69       58.47      2.42 o
  -2  13   4        1.14       -0.71      1.11 o
  -1  13   4        4.23        3.60      1.44 o
   0  13   4       11.58        8.08      1.54 o
   1  13   4       82.53       69.52      2.60 o
   2  13   4       56.30       44.13      2.14 o
   3  13   4        2.33        1.02      1.23 o
   4  13   4        3.34        1.67      1.29 o
   5  13   4       52.06       47.57      2.49 o
   6  13   4        9.00        6.51      2.08 o
   7  13   4       70.30       84.19      3.14 o
   8  13   4        1.60       -0.66      2.04 o
   9  13   4       17.22       18.02      2.07 o
  10  13   4        1.84        2.23      1.72 o
  11  13   4        6.47       -0.25      2.54 o
  12  13   4       61.13       49.68      8.00 o
 -14  14   4       19.30       23.23      4.13 o
 -13  14   4       80.71       92.90      5.14 o
 -12  14   4        4.27        1.16      2.02 o
 -11  14   4       29.47       32.37      3.32 o
 -10  14   4       19.80       21.25      2.47 o
  -9  14   4       46.06       46.65      2.89 o
  -8  14   4       23.03       20.78      2.14 o
  -7  14   4        0.75       -1.50      1.50 o
  -6  14   4        0.81       -0.32      1.51 o
  -5  14   4      187.37      187.74      4.31 o
  -4  14   4       58.40       50.23      2.68 o
  -3  14   4      227.38      232.78      4.24 o
  -2  14   4      153.68      152.91      3.66 o
  -1  14   4        0.02        1.53      1.36 o
   0  14   4      142.97      149.51      3.82 o
   1  14   4        0.12       -0.55      1.19 o
   2  14   4        0.05        0.58      1.36 o
   3  14   4      175.10      179.82      3.96 o
   4  14   4       49.41       52.81      2.59 o
   5  14   4        4.65        2.86      1.48 o
   6  14   4      201.12      207.53      4.49 o
   7  14   4      129.41      143.11      7.16 o
   8  14   4       28.91       36.72      2.56 o
   9  14   4       41.11       50.39      3.62 o
  10  14   4        6.70        3.51      2.67 o
 -13  15   4        6.15        6.79      3.62 o
 -12  15   4        0.07       -1.52      2.08 o
 -11  15   4       44.80       41.86      3.20 o
 -10  15   4       34.98       38.79      2.99 o
  -9  15   4        4.37        2.70      1.83 o
  -8  15   4       12.86       14.14      2.26 o
  -7  15   4        5.13        4.65      2.93 o
  -6  15   4       57.15       54.34      2.90 o
  -5  15   4        0.13       -0.87      1.54 o
  -4  15   4        8.86        7.55      1.70 o
  -3  15   4        3.55        3.75      1.41 o
  -2  15   4        6.65        1.84      1.45 o
  -1  15   4        0.27       -1.21      1.45 o
   0  15   4       18.28       16.46      1.99 o
   1  15   4       30.64       29.30      2.42 o
   2  15   4       57.77       51.24      4.06 o
   3  15   4       34.91       44.34      4.65 o
   4  15   4        1.90       -1.01      2.41 o
   5  15   4        0.62        1.74      1.80 o
   6  15   4       10.83       15.88      2.25 o
   7  15   4        4.91        3.16      2.00 o
   8  15   4        0.71       -2.40      2.40 o
   9  15   4        0.05        1.19      2.46 o
 -12  16   4        0.73       -1.43      5.14 o
 -11  16   4        4.97        2.84      2.87 o
 -10  16   4       32.90       40.16      3.19 o
  -9  16   4       12.91       17.46      2.48 o
  -8  16   4        1.80        4.21      2.03 o
  -7  16   4        1.30       -0.76      1.76 o
  -6  16   4        7.50        7.31      2.49 o
  -5  16   4        8.16        4.29      1.75 o
  -4  16   4        5.86        3.11      1.86 o
  -3  16   4        9.17        9.16      1.88 o
  -2  16   4       18.86       18.82      1.99 o
  -1  16   4       55.09       56.39      2.99 o
   0  16   4        9.66       10.10      1.95 o
   1  16   4       10.06        5.62      2.13 o
   2  16   4        0.33       -1.48      2.00 o
   3  16   4        9.38        8.87      2.37 o
   4  16   4        0.24       -1.98      1.98 o
   5  16   4        0.03       -1.25      2.55 o
   6  16   4       53.65       62.31      3.91 o
   7  16   4       36.50       44.87      4.43 o
   8  16   4        7.92        8.28      4.57 o
 -10  17   4       70.24       73.10      9.42 o
  -9  17   4       15.50       12.56      5.71 o
  -8  17   4       33.77       35.23      3.36 o
  -7  17   4       16.93       20.61      2.57 o
  -6  17   4       19.97       18.90      2.49 o
  -5  17   4        4.46        1.87      1.87 o
  -4  17   4       19.39       17.67      2.51 o
  -3  17   4       17.44       15.85      2.86 o
  -2  17   4       53.89       56.13      3.16 o
  -1  17   4        0.23       -0.03      2.79 o
   0  17   4       91.35       95.84      6.53 o
   1  17   4        0.01       -3.15      3.15 o
   2  17   4       22.45       18.52      3.72 o
   3  17   4       10.03        6.64      2.83 o
   4  17   4        1.79       -2.76      2.76 o
   5  17   4       18.68       24.96      3.48 o
  -8  18   4       30.80       33.69      7.42 o
  -7  18   4        1.97        1.14      4.85 o
  -6  18   4        2.24       -0.25      3.67 o
  -5  18   4        2.56        0.44      2.94 o
  -4  18   4        0.01       -0.73      2.18 o
  -3  18   4        8.85       11.11      4.00 o
  -2  18   4       33.57       30.54      4.20 o
  -1  18   4        2.16        1.72      3.13 o
   0  18   4        6.52        3.18      3.60 o
   1  18   4        3.57       -0.03      4.53 o
   2  18   4        0.24       -3.33      3.33 o
   3  18   4        3.97       -2.00      5.14 o
  -3  19   4        2.00       16.28      6.28 o
  -2  19   4        4.90       -7.42      7.42 o
 -20   1   5        0.12        8.28      4.57 o
 -19   1   5        0.58       -1.27      2.34 o
 -18   1   5       12.78       10.84      2.15 o
 -17   1   5       60.06       67.44      4.29 o
 -16   1   5       24.96       21.63      2.21 o
 -15   1   5        0.15        1.29      1.36 o
 -14   1   5       53.54       45.00      2.40 o
 -13   1   5       56.50       50.91      2.08 o
 -12   1   5        0.11       -1.00      1.11 o
 -11   1   5        9.16        6.36      1.17 o
 -10   1   5       30.11       23.30      1.30 o
  -9   1   5       40.13       35.73      1.39 o
  -8   1   5       67.81       77.93      2.43 o
  -7   1   5      136.40      158.39      2.11 o
  -6   1   5      581.35      582.28      4.14 o
  -5   1   5      287.78      292.30      2.73 o
  -4   1   5      359.65      350.29      2.83 o
  -3   1   5       67.59       72.07      1.14 o
  -2   1   5        0.01       -0.04      0.21 o
  -1   1   5       31.08       38.65      1.16 o
   0   1   5      100.70      101.15      1.85 o
   1   1   5      134.50      132.76      2.20 o
   2   1   5       95.14       83.17      1.22 o
   3   1   5      539.19      519.86      4.46 o
   4   1   5        0.82       -0.05      0.73 o
   5   1   5       32.40       34.47      1.52 o
   6   1   5      200.19      201.49      3.49 o
   7   1   5        3.21        2.30      1.01 o
   8   1   5        0.01       -0.74      1.05 o
   9   1   5       76.68       71.54      3.68 o
  10   1   5       38.07       39.77      2.42 o
  11   1   5        5.88        7.00      1.55 o
  12   1   5       39.81       39.56      2.50 o
  13   1   5        0.38       -0.06      1.80 o
  14   1   5       27.74       21.62      2.65 o
  15   1   5       90.20       95.93      6.10 o
 -20   2   5        0.03        2.04      9.99 o
 -19   2   5        5.34        4.09      2.81 o
 -18   2   5        4.03        4.03      1.81 o
 -17   2   5       31.99       33.86      2.73 o
 -16   2   5        7.53        8.51      1.77 o
 -15   2   5      165.13      175.79      4.29 o
 -14   2   5       18.39       19.29      1.77 o
 -13   2   5       52.84       52.41      3.04 o
 -12   2   5       67.34       60.41      2.91 o
 -11   2   5        7.57        3.92      1.09 o
 -10   2   5        0.06       -0.88      0.88 o
  -9   2   5       28.28       28.00      1.49 o
  -8   2   5        9.42        5.72      0.77 o
  -7   2   5       17.24       15.03      0.86 o
  -6   2   5     1998.23     2008.01     11.59 o
  -5   2   5      194.21      185.45      2.02 o
  -4   2   5      350.82      348.77      2.86 o
  -3   2   5        0.08       -0.27      0.34 o
  -2   2   5      213.28      208.70      2.85 o
  -1   2   5        0.04       -0.34      0.34 o
   0   2   5       70.94       65.08      1.73 o
   1   2   5      760.28      727.44      6.77 o
   2   2   5       49.01       50.03      1.73 o
   3   2   5       90.00       84.61      1.53 o
   4   2   5      100.76       97.62      1.88 o
   5   2   5       42.12       35.97      1.42 o
   6   2   5        0.20       -0.72      0.72 o
   7   2   5      123.59      136.78      2.75 o
   8   2   5       28.63       25.92      1.76 o
   9   2   5       29.53       28.65      2.23 o
  10   2   5       81.21       79.06      3.10 o
  11   2   5       55.05       53.47      3.25 o
  12   2   5        0.40        1.97      1.46 o
  13   2   5       11.97        9.97      1.94 o
  14   2   5       12.39       12.56      2.30 o
  15   2   5       51.49       61.26      4.54 o
 -20   3   5        0.01       -1.68      9.14 o
 -19   3   5        3.09        4.52      1.90 o
 -18   3   5        0.32       -0.72      1.75 o
 -17   3   5       30.74       36.32      3.20 o
 -16   3   5       16.48       19.43      2.42 o
 -15   3   5       14.01       18.02      1.82 o
 -14   3   5        0.37       -1.19      1.19 o
 -13   3   5       17.14       20.99      1.72 o
 -12   3   5       14.44       10.06      1.60 o
 -11   3   5        0.00       -1.05      1.05 o
 -10   3   5      653.67      664.88      7.42 o
  -9   3   5      196.38      196.97      3.62 o
  -8   3   5      466.77      463.16      5.55 o
  -7   3   5       75.42       61.49      1.59 o
  -6   3   5       21.24       20.23      0.87 o
  -5   3   5       98.71       99.49      1.37 o
  -4   3   5        8.54        8.55      0.50 o
  -3   3   5       13.96       13.85      0.68 o
  -2   3   5      540.61      573.13      3.83 o
  -1   3   5        4.12        3.36      0.69 o
   0   3   5        0.00       -0.52      0.52 o
   1   3   5      636.58      617.28      5.50 o
   2   3   5      200.45      193.50      1.95 o
   3   3   5       92.33       90.99      1.53 o
   4   3   5      327.24      321.99      3.52 o
   5   3   5      102.55      103.04      2.11 o
   6   3   5        0.71        0.64      0.83 o
   7   3   5      121.88      126.98      2.72 o
   8   3   5      153.87      139.71      3.32 o
   9   3   5       44.08       43.50      2.26 o
  10   3   5       22.35       20.53      1.94 o
  11   3   5        7.25        5.58      1.77 o
  12   3   5      137.55      137.26      6.15 o
  13   3   5       24.85       22.47      2.60 o
  14   3   5        1.54        0.51      2.59 o
  15   3   5        0.28       -2.61      2.61 o
 -20   4   5       12.47       12.06     22.42 o
 -19   4   5       56.77       65.40      7.97 o
 -18   4   5        4.83        4.43      2.73 o
 -17   4   5       94.05      104.62      7.12 o
 -16   4   5       41.11       46.86      2.88 o
 -15   4   5      140.38      147.52      3.83 o
 -14   4   5       65.06       60.31      2.68 o
 -13   4   5       62.77       63.83      2.56 o
 -12   4   5       16.71       13.56      1.46 o
 -11   4   5        7.53        6.30      1.65 o
 -10   4   5        0.50       -0.29      1.03 o
  -9   4   5       73.83       63.77      2.18 o
  -8   4   5       59.31       59.79      2.85 o
  -7   4   5      201.19      179.62      2.92 o
  -6   4   5       20.09       14.88      0.91 o
  -5   4   5       47.07       40.60      1.34 o
  -4   4   5       82.55       88.44      1.35 o
  -3   4   5      412.79      389.75      3.29 o
  -2   4   5        1.39        1.14      0.95 o
  -1   4   5       34.86       27.78      0.66 o
   0   4   5        7.70       13.21      0.59 o
   1   4   5       24.28       26.93      0.87 o
   2   4   5       31.62       32.46      0.97 o
   3   4   5       28.36       26.33      1.17 o
   4   4   5      440.66      440.89      4.32 o
   5   4   5      240.14      240.06      3.35 o
   6   4   5        0.04       -0.12      0.89 o
   7   4   5      290.96      288.14      4.25 o
   8   4   5       22.15       22.11      1.83 o
   9   4   5       21.70       18.89      1.79 o
  10   4   5        0.18       -1.34      1.34 o
  11   4   5       18.31       17.62      2.11 o
  12   4   5        4.93       -0.11      1.82 o
  13   4   5        1.68        1.38      2.25 o
  14   4   5        2.37        1.83      1.92 o
  15   4   5        1.40        2.15      4.85 o
 -20   5   5       18.33       24.44     23.99 o
 -19   5   5        0.13       -0.87      4.78 o
 -18   5   5       10.02       17.61      5.32 o
 -17   5   5       30.67       37.50      4.25 o
 -16   5   5        5.20        6.37      2.13 o
 -15   5   5        0.22       -0.08      1.37 o
 -14   5   5       22.16       24.66      2.02 o
 -13   5   5       25.22       22.60      1.83 o
 -12   5   5        5.86        6.40      1.29 o
 -11   5   5       77.98       67.08      2.36 o
 -10   5   5      140.99      143.87      3.12 o
  -9   5   5       59.80       57.91      2.35 o
  -8   5   5     1127.13     1117.44      9.29 o
  -7   5   5      173.47      168.74      3.26 o
  -6   5   5      139.37      140.39      2.41 o
  -5   5   5      649.93      626.19      5.68 o
  -4   5   5      391.03      393.62      5.31 o
  -3   5   5      965.95      965.27      7.68 o
  -2   5   5       11.83        9.53      0.71 o
  -1   5   5        0.74        4.58      0.78 o
   0   5   5      408.81      416.01      3.50 o
   1   5   5      148.55      160.28      2.06 o
   2   5   5        6.83        7.73      1.30 o
   3   5   5        0.02       -0.64      0.67 o
   4   5   5      170.86      161.18      2.83 o
   5   5   5       45.68       45.68      1.93 o
   6   5   5      361.83      356.64      4.40 o
   7   5   5       12.16       11.63      1.41 o
   8   5   5       15.44       13.87      1.68 o
   9   5   5        0.29       -0.32      1.40 o
  10   5   5       10.55        7.74      2.57 o
  11   5   5       61.73       64.38      2.99 o
  12   5   5        0.67        0.64      1.75 o
  13   5   5       54.53       56.65      3.38 o
  14   5   5       33.05       42.11      3.27 o
 -19   6   5       61.85       75.68     30.70 o
 -18   6   5      154.35      161.16      5.91 o
 -17   6   5      198.00      206.24      5.86 o
 -16   6   5       93.21       95.35      4.49 o
 -15   6   5        0.21       -1.20      1.44 o
 -14   6   5       26.34       24.65      1.90 o
 -13   6   5       17.54       16.35      1.89 o
 -12   6   5       44.34       48.35      2.22 o
 -11   6   5        4.83        5.32      1.21 o
 -10   6   5       73.86       77.83      4.66 o
  -9   6   5       74.83       77.89      2.82 o
  -8   6   5        2.23        3.13      1.10 o
  -7   6   5       95.25       86.50      3.25 o
  -6   6   5        1.57        1.36      0.85 o
  -5   6   5       94.59       95.44      2.32 o
  -4   6   5       51.33       56.69      1.79 o
  -3   6   5        5.79        3.99      0.81 o
  -2   6   5       64.73       61.93      1.75 o
  -1   6   5     1269.61     1293.57      7.66 o
   0   6   5       16.66       15.53      1.02 o
   1   6   5      613.85      646.32      6.05 o
   2   6   5      184.33      194.26      3.17 o
   3   6   5        1.23        0.46      0.86 o
   4   6   5      314.68      308.83      4.38 o
   5   6   5      569.92      617.00      6.31 o
   6   6   5      651.30      635.39      6.67 o
   7   6   5      208.15      213.33      4.88 o
   8   6   5      111.03      107.38      3.26 o
   9   6   5        0.16       -1.47      1.47 o
  10   6   5       67.52       66.36      2.93 o
  11   6   5       14.39        8.71      1.83 o
  12   6   5        0.22       -1.90      1.93 o
  13   6   5        2.73        0.26      1.93 o
  14   6   5        0.02       -2.87      2.87 o
 -18   7   5       50.14       56.60      6.16 o
 -17   7   5       31.24       31.45      3.57 o
 -16   7   5       13.99       15.88      2.56 o
 -15   7   5       45.94       53.11      3.75 o
 -14   7   5       21.87       19.85      1.86 o
 -13   7   5        0.72       -1.03      1.19 o
 -12   7   5      155.39      159.87      3.54 o
 -11   7   5       17.03       15.38      1.52 o
 -10   7   5       20.50       17.43      1.60 o
  -9   7   5     1621.47     1603.17     12.77 o
  -8   7   5     1173.32     1187.81     10.15 o
  -7   7   5      651.39      653.65      6.73 o
  -6   7   5      330.38      339.64      5.54 o
  -5   7   5     1667.95     1657.91     12.27 o
  -4   7   5      391.08      392.40      4.52 o
  -3   7   5      119.81      114.15      2.26 o
  -2   7   5        1.06        1.00      0.67 o
  -1   7   5       75.51       88.12      1.72 o
   0   7   5       28.55       25.90      1.21 o
   1   7   5       69.52       68.40      1.93 o
   2   7   5      283.38      267.01      3.53 o
   3   7   5      109.91      118.03      2.94 o
   4   7   5       45.79       42.18      1.94 o
   5   7   5     1059.16     1038.35      9.07 o
   6   7   5       50.29       50.66      2.19 o
   7   7   5      168.96      175.58      3.85 o
   8   7   5        3.02       -0.95      1.19 o
   9   7   5       36.48       35.19      2.37 o
  10   7   5       16.61       13.14      1.87 o
  11   7   5        8.90        4.55      1.83 o
  12   7   5      128.81      143.25      6.73 o
  13   7   5       23.20       31.39      2.82 o
  14   7   5        1.61       -3.88      4.43 o
 -18   8   5       30.37       16.03     10.57 o
 -17   8   5       17.55       15.07      3.20 o
 -16   8   5       62.93       60.29      4.11 o
 -15   8   5        0.00       -0.18      2.05 o
 -14   8   5       49.73       46.45      2.80 o
 -13   8   5       60.94       57.57      2.61 o
 -12   8   5       51.20       53.09      2.45 o
 -11   8   5       17.43       18.57      1.71 o
 -10   8   5       21.96       28.37      1.94 o
  -9   8   5       21.14       20.06      1.69 o
  -8   8   5       53.73       60.05      2.41 o
  -7   8   5      255.60      270.29      4.33 o
  -6   8   5       75.66       76.82      3.45 o
  -5   8   5        5.18        5.33      1.12 o
  -4   8   5      694.98      681.27      6.15 o
  -3   8   5       20.63       23.95      1.37 o
  -2   8   5       29.27       25.64      1.37 o
  -1   8   5      118.65      107.53      2.46 o
   0   8   5       87.98       83.78      2.28 o
   1   8   5        3.54        0.93      0.88 o
   2   8   5      196.18      166.70      2.84 o
   3   8   5        3.14        1.46      0.97 o
   4   8   5       94.86       98.27      2.62 o
   5   8   5       15.78       13.31      1.51 o
   6   8   5       14.28       16.96      1.60 o
   7   8   5       18.76       15.67      1.80 o
   8   8   5        0.07       -1.38      1.38 o
   9   8   5        2.40       -1.34      1.34 o
  10   8   5        8.04        6.40      1.77 o
  11   8   5       37.32       38.14      2.98 o
  12   8   5        0.00       -1.80      1.80 o
  13   8   5        0.48        0.54      2.24 o
 -18   9   5        0.39       -5.43      5.43 o
 -17   9   5        0.95       -5.15      5.15 o
 -16   9   5        0.00       -2.38      2.38 o
 -15   9   5        5.01        3.61      2.36 o
 -14   9   5        2.28       -0.67      1.85 o
 -13   9   5       17.67       15.65      1.79 o
 -12   9   5       18.70       20.61      1.89 o
 -11   9   5      152.98      150.59      3.94 o
 -10   9   5       26.94       28.63      2.01 o
  -9   9   5       73.79       73.00      2.84 o
  -8   9   5      128.61      118.40      3.13 o
  -7   9   5      109.29      112.41      3.25 o
  -6   9   5      407.18      438.60      5.61 o
  -5   9   5      435.87      436.28      4.91 o
  -4   9   5        1.49        1.41      0.97 o
  -3   9   5      261.62      271.42      4.03 o
  -2   9   5       42.63       38.68      1.73 o
  -1   9   5       31.90       23.93      1.54 o
   0   9   5        3.37        1.20      1.08 o
   1   9   5       51.25       42.05      2.17 o
   2   9   5      100.47       82.87      2.54 o
   3   9   5      125.96      120.01      3.18 o
   4   9   5      156.20      161.95      3.64 o
   5   9   5       82.67       82.67      2.98 o
   6   9   5       61.31       59.85      2.91 o
   7   9   5       12.68       12.03      1.98 o
   8   9   5       43.94       44.12      2.87 o
   9   9   5       33.53       37.92      2.95 o
  10   9   5        2.80       -0.24      2.28 o
  11   9   5       40.43       38.03      3.06 o
  12   9   5        0.85       -1.73      1.73 o
  13   9   5        1.50        1.60      7.28 o
 -17  10   5        5.66        0.86      5.71 o
 -16  10   5       15.58       15.81      6.97 o
 -15  10   5        1.82       -1.64      2.75 o
 -14  10   5       13.85       14.23      2.27 o
 -13  10   5       39.29       49.47      2.81 o
 -12  10   5        4.32        8.09      2.08 o
 -11  10   5        0.59        0.97      1.40 o
 -10  10   5       14.89       11.19      1.68 o
  -9  10   5       13.56       16.96      1.86 o
  -8  10   5        5.33        5.22      1.41 o
  -7  10   5      225.56      241.97      4.35 o
  -6  10   5       34.43       33.48      2.09 o
  -5  10   5      249.40      260.15      4.35 o
  -4  10   5       30.33       28.77      1.80 o
  -3  10   5      180.80      193.54      3.59 o
  -2  10   5       35.62       40.10      1.97 o
  -1  10   5       30.37       22.69      2.25 o
   0  10   5       28.74       24.82      1.90 o
   1  10   5        0.05       -1.17      1.17 o
   2  10   5       35.80       26.21      1.85 o
   3  10   5        5.45        0.54      1.68 o
   4  10   5       13.03       14.65      1.73 o
   5  10   5       12.93       11.22      2.09 o
   6  10   5       59.47       59.75      2.82 o
   7  10   5        0.03       -0.65      1.29 o
   8  10   5        2.47        2.06      1.74 o
   9  10   5       60.24       77.55      5.12 o
  10  10   5        4.60        0.46      1.91 o
  11  10   5       22.89       15.97      3.28 o
  12  10   5        1.65       -3.15      4.78 o
 -16  11   5        6.43       -5.14      5.14 o
 -15  11   5        9.59        7.77      2.71 o
 -14  11   5       17.07       16.53      2.47 o
 -13  11   5       23.08       20.20      3.38 o
 -12  11   5        0.28       -0.09      1.59 o
 -11  11   5       87.31       90.48      3.32 o
 -10  11   5       79.46       85.46      3.09 o
  -9  11   5       21.87       19.75      1.97 o
  -8  11   5        2.52        1.93      1.37 o
  -7  11   5        0.09        0.50      1.31 o
  -6  11   5       43.15       50.72      2.76 o
  -5  11   5      145.16      149.63      3.59 o
  -4  11   5       64.12       69.12      2.53 o
  -3  11   5       48.30       43.11      2.56 o
  -2  11   5       13.40       11.56      1.65 o
  -1  11   5       36.07       28.72      2.11 o
   0  11   5      236.55      226.14      4.46 o
   1  11   5        0.88       -1.11      1.11 o
   2  11   5       53.30       54.70      2.58 o
   3  11   5       40.37       35.71      2.29 o
   4  11   5      102.99      105.12      3.47 o
   5  11   5      108.45      115.29      3.59 o
   6  11   5        0.09       -1.40      1.40 o
   7  11   5        0.11       -1.05      2.19 o
   8  11   5       15.68       15.89      2.11 o
   9  11   5       62.50       82.23      3.63 o
  10  11   5        0.00       -1.54      1.54 o
  11  11   5        0.23       -1.45      2.56 o
  12  11   5        0.06        1.14      3.43 o
 -15  12   5       12.11        6.57      6.00 o
 -14  12   5        7.82        1.65      2.61 o
 -13  12   5        0.00       -1.90      3.85 o
 -12  12   5        9.88        7.76      2.59 o
 -11  12   5        2.57        2.16      1.86 o
 -10  12   5        0.28       -1.50      1.50 o
  -9  12   5       15.81       13.69      2.13 o
  -8  12   5       19.73       19.14      2.04 o
  -7  12   5      306.54      325.40      6.17 o
  -6  12   5       57.62       60.94      3.40 o
  -5  12   5       72.48       70.97      2.94 o
  -4  12   5       39.17       31.47      2.62 o
  -3  12   5       21.20       18.37      1.92 o
  -2  12   5       18.53       17.25      1.97 o
  -1  12   5        5.11        5.43      1.50 o
   0  12   5       58.98       54.85      2.67 o
   1  12   5        0.51       -1.19      1.23 o
   2  12   5        2.09        1.96      1.41 o
   3  12   5        0.02       -0.84      1.41 o
   4  12   5       14.11        9.97      1.71 o
   5  12   5        1.49        0.53      1.81 o
   6  12   5       15.48       18.77      2.07 o
   7  12   5        0.11       -2.09      2.09 o
   8  12   5       51.17       60.02      3.26 o
   9  12   5        0.86        1.17      1.76 o
  10  12   5       33.46       36.75      3.06 o
  11  12   5       14.30       15.88      4.14 o
 -14  13   5       14.95       11.71      3.41 o
 -13  13   5        0.07       -1.49      2.62 o
 -12  13   5        1.78       -2.92      4.80 o
 -11  13   5        0.09       -1.88      1.88 o
 -10  13   5       13.47       14.52      3.09 o
  -9  13   5        0.31       -1.07      2.22 o
  -8  13   5       33.04       39.20      2.81 o
  -7  13   5       40.60       37.92      3.08 o
  -6  13   5        7.24        8.20      1.86 o
  -5  13   5       28.50       23.94      2.28 o
  -4  13   5        3.48        1.99      2.31 o
  -3  13   5        2.88       -1.03      1.55 o
  -2  13   5        6.80        4.31      1.68 o
  -1  13   5       27.43       26.05      2.26 o
   0  13   5        0.55       -0.04      1.47 o
   1  13   5       10.72        6.35      1.65 o
   2  13   5       15.79       10.27      1.78 o
   3  13   5       22.55       14.46      1.93 o
   4  13   5       44.61       39.64      3.48 o
   5  13   5       76.12       83.37      3.75 o
   6  13   5        0.02       -0.75      2.01 o
   7  13   5        7.75        9.78      2.01 o
   8  13   5       19.09       22.16      2.50 o
   9  13   5        4.96        2.84      5.07 o
  10  13   5        3.35        4.78      3.14 o
 -14  14   5        0.62       -0.57      3.71 o
 -13  14   5        0.38        2.57      4.00 o
 -12  14   5        6.09       -0.11      2.18 o
 -11  14   5        4.47        0.57      2.46 o
 -10  14   5        2.40        2.56      2.77 o
  -9  14   5        2.21       -1.19      3.49 o
  -8  14   5       27.20       28.81      2.66 o
  -7  14   5       71.19       72.66      3.47 o
  -6  14   5        4.80        1.16      1.74 o
  -5  14   5        4.46       -0.55      1.70 o
  -4  14   5        4.03        1.60      1.84 o
  -3  14   5        1.22       -0.33      1.81 o
  -2  14   5        5.18       -0.17      1.55 o
  -1  14   5        2.15       -0.92      1.50 o
   0  14   5       65.47       61.60      3.26 o
   1  14   5        8.47        7.18      1.76 o
   2  14   5        9.82        6.22      1.80 o
   3  14   5        4.97        4.02      1.96 o
   4  14   5        0.04       -1.15      2.45 o
   5  14   5        2.13       -1.49      2.69 o
   6  14   5       10.50        9.15      2.00 o
   7  14   5        3.84       -0.15      1.83 o
   8  14   5        0.07       -1.64      2.09 o
   9  14   5        0.00       -2.86      4.28 o
 -12  15   5        0.03       -2.00      3.71 o
 -11  15   5        7.10        8.50      3.00 o
 -10  15   5        4.56       -0.05      3.16 o
  -9  15   5        0.49       -1.72      2.46 o
  -8  15   5        3.58        1.49      1.95 o
  -7  15   5        0.13       -0.28      1.94 o
  -6  15   5        0.30       -0.72      1.74 o
  -5  15   5        5.54        1.01      1.81 o
  -4  15   5       10.08        4.75      2.20 o
  -3  15   5        0.51       -1.05      1.94 o
  -2  15   5        2.16        1.77      3.16 o
  -1  15   5        0.25       -0.25      1.60 o
   0  15   5        2.68        3.67      1.73 o
   1  15   5        1.39       -0.71      1.61 o
   2  15   5        1.41        1.58      1.66 o
   3  15   5        7.16        4.25      1.89 o
   4  15   5       46.44       54.51      3.18 o
   5  15   5        1.81        0.70      2.04 o
   6  15   5        1.16       -0.30      2.17 o
   7  15   5       12.80       12.28      4.28 o
 -10  16   5        0.87       13.71      5.71 o
  -9  16   5       29.74       36.29      6.54 o
  -8  16   5        1.87        1.39      2.82 o
  -7  16   5       49.89       46.20      4.55 o
  -6  16   5       15.48       15.78      2.47 o
  -5  16   5        1.56       -1.81      1.81 o
  -4  16   5        0.62       -2.02      2.02 o
  -3  16   5        1.52       -1.30      2.08 o
  -2  16   5        0.35       -1.94      2.56 o
  -1  16   5        2.24        1.14      3.71 o
   0  16   5       26.98       24.04      2.82 o
   1  16   5        2.85       -1.22      2.05 o
   2  16   5       12.01       14.46      3.32 o
   3  16   5        1.76        1.22      2.89 o
   4  16   5        0.86       -2.31      2.31 o
   5  16   5        0.01       -2.95      2.95 o
   6  16   5       35.37       33.12      6.85 o
  -7  17   5       15.95        9.14      9.14 o
  -6  17   5        0.07       -3.12      3.26 o
  -5  17   5        2.61        1.09      2.35 o
  -4  17   5        0.52       -0.73      2.44 o
  -3  17   5        0.03       -1.68      2.31 o
  -2  17   5       27.57       23.55      4.25 o
  -1  17   5        1.80        0.66      4.95 o
   0  17   5        3.97        3.13      3.10 o
   1  17   5        0.34       -3.99      7.41 o
   2  17   5        2.27       -4.13      4.57 o
   3  17   5        0.42       -3.18      3.36 o
  -5  18   5        5.43       -6.57      6.57 o
  -4  18   5       12.78        8.82      7.42 o
  -3  18   5        0.71       -4.28     15.99 o
 -20   0   6       44.05       48.26     11.14 o
 -19   0   6       64.71       66.62      7.41 o
 -18   0   6       29.95       29.41      5.12 o
 -17   0   6       55.08       64.70      6.13 o
 -16   0   6        1.15        5.03      3.33 o
 -15   0   6       35.41       28.64      4.37 o
 -14   0   6      123.62      126.47      9.85 o
 -13   0   6      454.91      448.03     12.05 o
 -12   0   6      294.86      294.54      9.54 o
 -11   0   6       65.31       64.34      8.71 o
 -10   0   6      248.88      223.80      7.64 o
  -9   0   6        9.35        5.76      2.11 o
  -8   0   6      813.51      794.27     10.69 o
  -7   0   6      184.83      152.82      4.06 o
  -6   0   6      707.58      742.78      9.86 o
  -5   0   6       38.36       42.05      3.92 o
  -4   0   6      958.99      955.98     11.48 o
  -3   0   6      244.29      240.87      6.47 o
  -2   0   6      119.30      123.15      3.68 o
  -1   0   6       31.20       23.59      3.53 o
   0   0   6      857.63      862.56     19.24 o
   1   0   6        1.91        5.84      1.99 o
   2   0   6      135.10      140.89      5.31 o
   3   0   6       43.21       43.71      3.35 o
   4   0   6       13.65        9.92      1.96 o
   5   0   6       43.34       40.98      4.04 o
   6   0   6      137.83      138.93      6.56 o
   7   0   6       77.50       85.88      5.65 o
   8   0   6      133.73      145.34      9.99 o
   9   0   6       99.30       94.58      5.00 o
  10   0   6        2.54       -1.25      1.87 o
  11   0   6        0.00       -0.60      2.03 o
  12   0   6       11.48        9.19      2.77 o
  13   0   6        1.30       -0.94      2.94 o
  14   0   6       43.31       51.40      6.57 o
 -20   1   6        0.41        4.28      8.85 o
 -19   1   6        6.98        7.17      5.35 o
 -18   1   6        0.06       -0.70      2.52 o
 -17   1   6        1.57        1.80      2.39 o
 -16   1   6        6.67        5.93      2.37 o
 -15   1   6        3.89        3.40      2.05 o
 -14   1   6       41.76       41.74      3.33 o
 -13   1   6       60.42       54.56      3.59 o
 -12   1   6       27.67       40.36      2.96 o
 -11   1   6      135.38      142.66      4.54 o
 -10   1   6       11.57        9.33      1.57 o
  -9   1   6      119.16      116.83      3.25 o
  -8   1   6      735.46      723.86      8.21 o
  -7   1   6      759.50      743.53      8.81 o
  -6   1   6      319.84      320.08      4.83 o
  -5   1   6        2.47        3.26      0.80 o
  -4   1   6        4.72        3.50      0.69 o
  -3   1   6      132.35      130.55      1.58 o
  -2   1   6      127.15      134.31      2.92 o
  -1   1   6       81.02       78.77      2.25 o
   0   1   6      793.80      816.77      7.79 o
   1   1   6        1.70        0.57      0.86 o
   2   1   6       82.23       86.28      2.17 o
   3   1   6       18.51       19.39      1.19 o
   4   1   6        4.06        2.25      0.84 o
   5   1   6        1.55        0.36      0.86 o
   6   1   6        3.86        2.79      1.03 o
   7   1   6        0.84       -0.52      1.06 o
   8   1   6       20.83       17.87      1.81 o
   9   1   6        0.59        0.15      1.38 o
  10   1   6        3.83        4.72      1.78 o
  11   1   6        5.99        4.79      1.94 o
  12   1   6        0.72        0.95      2.39 o
  13   1   6       17.16       23.79      2.45 o
  14   1   6       14.58       18.13      3.41 o
 -20   2   6       19.42        5.43      8.85 o
 -19   2   6        6.06       -2.00      4.73 o
 -18   2   6        0.03       -2.13      2.40 o
 -17   2   6        2.40        2.86      2.52 o
 -16   2   6       76.63       82.41      7.63 o
 -15   2   6       33.20       28.08      3.10 o
 -14   2   6       12.96        9.58      2.35 o
 -13   2   6       20.12       15.16      2.28 o
 -12   2   6       18.44       11.31      2.20 o
 -11   2   6        1.34       -0.90      1.25 o
 -10   2   6        0.33       -0.77      1.25 o
  -9   2   6       18.82       12.31      1.57 o
  -8   2   6       42.60       42.03      3.50 o
  -7   2   6      111.26      117.68      3.06 o
  -6   2   6        1.99       -0.91      0.91 o
  -5   2   6       28.13       29.24      1.53 o
  -4   2   6        1.96        3.03      0.60 o
  -3   2   6      291.52      286.64      3.82 o
  -2   2   6      537.29      550.36      7.06 o
  -1   2   6      429.44      416.61      7.07 o
   0   2   6      508.56      495.01      7.93 o
   1   2   6      221.18      230.35      4.15 o
   2   2   6       32.90       31.75      1.96 o
   3   2   6      263.02      265.40      5.34 o
   4   2   6        1.05       -0.65      0.73 o
   5   2   6        1.95       -0.26      0.91 o
   6   2   6        5.24        4.10      1.20 o
   7   2   6       92.01       91.47      2.74 o
   8   2   6       92.80       87.53      2.92 o
   9   2   6        9.67       12.13      1.75 o
  10   2   6        0.31       -1.74      1.74 o
  11   2   6        5.29        3.82      1.77 o
  12   2   6        0.20        1.67      2.43 o
  13   2   6        6.14        5.98      2.71 o
  14   2   6        0.11        0.86      3.43 o
 -19   3   6        1.99       -4.74      4.74 o
 -18   3   6        0.00       -2.39      2.39 o
 -17   3   6        2.28       -0.17      2.36 o
 -16   3   6       17.07       16.66      3.02 o
 -15   3   6       56.37       50.44      3.74 o
 -14   3   6       22.10       20.71      2.80 o
 -13   3   6       66.14       58.77      3.76 o
 -12   3   6        2.85       -0.35      1.40 o
 -11   3   6        1.06       -0.24      1.40 o
 -10   3   6       27.56       20.94      1.92 o
  -9   3   6        3.23        4.19      1.53 o
  -8   3   6       92.64       79.18      2.80 o
  -7   3   6       10.55        6.93      1.35 o
  -6   3   6        5.23        3.43      0.91 o
  -5   3   6      155.46      157.52      2.76 o
  -4   3   6      367.85      371.85      3.76 o
  -3   3   6      618.09      621.86      7.03 o
  -2   3   6      204.10      193.06      4.65 o
  -1   3   6      174.12      182.35      3.63 o
   0   3   6       39.83       38.49      1.98 o
   1   3   6        1.47        2.04      1.02 o
   2   3   6       39.39       44.67      1.90 o
   3   3   6      353.02      351.25      4.73 o
   4   3   6       16.44       18.31      1.88 o
   5   3   6       32.89       29.41      1.78 o
   6   3   6       21.32       21.95      1.59 o
   7   3   6      288.89      289.47      4.58 o
   8   3   6      117.60      125.08      3.31 o
   9   3   6       13.02       12.63      1.81 o
  10   3   6       70.64       72.03      4.06 o
  11   3   6       11.41        7.61      1.92 o
  12   3   6        3.19        3.71      1.86 o
  13   3   6       14.81       19.29      2.73 o
  14   3   6       21.81       18.27      4.85 o
 -19   4   6        7.88        5.66      5.61 o
 -18   4   6        2.27       -1.32      2.76 o
 -17   4   6       13.39       14.03      3.14 o
 -16   4   6        7.36        5.38      2.58 o
 -15   4   6        0.15        1.09      2.06 o
 -14   4   6        7.89        6.75      2.87 o
 -13   4   6       19.39       13.74      2.11 o
 -12   4   6        7.49        7.39      1.82 o
 -11   4   6        0.11       -0.88      1.37 o
 -10   4   6       15.55       14.29      1.73 o
  -9   4   6        1.55       -0.63      1.20 o
  -8   4   6      100.20      105.20      3.23 o
  -7   4   6        2.82        0.34      1.10 o
  -6   4   6      413.00      409.38      4.93 o
  -5   4   6      303.56      299.83      3.97 o
  -4   4   6        0.25        1.64      0.79 o
  -3   4   6     1004.31      990.04      8.51 o
  -2   4   6      612.13      591.34      7.26 o
  -1   4   6       31.05       32.01      1.90 o
   0   4   6       21.05       21.13      1.53 o
   1   4   6        0.20        0.72      1.02 o
   2   4   6       19.85       19.58      1.46 o
   3   4   6      117.16      110.33      3.19 o
   4   4   6       10.00        8.91      0.99 o
   5   4   6       75.29       81.22      2.35 o
   6   4   6        0.86       -0.49      1.05 o
   7   4   6        4.82        4.67      1.28 o
   8   4   6        5.67        4.24      1.39 o
   9   4   6        0.28       -1.47      1.47 o
  10   4   6        9.61       10.98      1.87 o
  11   4   6       15.23       15.87      2.10 o
  12   4   6        4.39        1.48      1.82 o
  13   4   6        0.73       -3.16      3.16 o
 -18   5   6       46.44       45.69      4.74 o
 -17   5   6       20.20       23.37      3.41 o
 -16   5   6        0.97        1.63      2.33 o
 -15   5   6       25.00       20.25      2.92 o
 -14   5   6        6.08        3.37      1.92 o
 -13   5   6       12.49       10.85      2.37 o
 -12   5   6        0.15        2.12      1.79 o
 -11   5   6      106.27       99.74      4.03 o
 -10   5   6        8.43        7.37      1.47 o
  -9   5   6      123.30      124.13      3.70 o
  -8   5   6        0.00        0.09      1.09 o
  -7   5   6      203.91      202.57      4.10 o
  -6   5   6      283.04      279.24      4.68 o
  -5   5   6      757.18      763.36      7.58 o
  -4   5   6        4.13        7.89      1.05 o
  -3   5   6      323.16      320.67      4.07 o
  -2   5   6      383.66      376.62      6.79 o
  -1   5   6       29.20       24.29      1.61 o
   0   5   6       30.63       32.02      1.79 o
   1   5   6        1.89        0.63      0.99 o
   2   5   6        4.41        3.50      1.21 o
   3   5   6        0.31        1.09      0.77 o
   4   5   6      245.96      244.00      3.82 o
   5   5   6        0.63        1.16      1.02 o
   6   5   6       10.36       14.10      1.53 o
   7   5   6      154.72      156.39      3.54 o
   8   5   6      236.50      244.18      4.50 o
   9   5   6        1.83       -1.89      1.89 o
  10   5   6       83.97       83.20      3.16 o
  11   5   6        1.37       -1.52      1.52 o
  12   5   6        0.65       -1.84      2.10 o
  13   5   6        5.29        0.88      2.42 o
 -18   6   6        0.10       -7.42      7.42 o
 -17   6   6        0.30       -2.38      4.41 o
 -16   6   6        7.19        2.77      2.11 o
 -15   6   6       14.16       13.04      2.29 o
 -14   6   6        4.91        0.61      1.63 o
 -13   6   6       22.51       23.87      2.32 o
 -12   6   6       64.64       68.34      4.18 o
 -11   6   6       50.63       48.93      2.71 o
 -10   6   6        7.59        7.96      1.59 o
  -9   6   6        0.51       -1.11      1.63 o
  -8   6   6        1.22        1.44      1.32 o
  -7   6   6        3.99        4.46      1.36 o
  -6   6   6      192.55      198.17      4.07 o
  -5   6   6      447.03      442.24      5.33 o
  -4   6   6        1.40        1.63      0.97 o
  -3   6   6       15.57       12.62      1.18 o
  -2   6   6       55.76       47.87      1.81 o
  -1   6   6      119.27      111.43      2.19 o
   0   6   6       34.65       26.59      1.22 o
   1   6   6       29.84       29.50      1.26 o
   2   6   6       32.69       28.34      1.39 o
   3   6   6      100.81       99.46      3.62 o
   4   6   6      249.90      254.58      4.49 o
   5   6   6      153.66      149.80      3.56 o
   6   6   6        9.88       12.53      1.52 o
   7   6   6       71.62       69.88      2.67 o
   8   6   6        3.86        0.03      1.79 o
   9   6   6        5.54        1.42      1.53 o
  10   6   6        1.16       -1.85      1.85 o
  11   6   6       10.44        7.71      2.26 o
  12   6   6       11.45        6.50      3.99 o
  13   6   6       17.33       11.46      9.14 o
 -18   7   6        0.00       -2.57      6.28 o
 -17   7   6        0.64       -0.39      3.41 o
 -16   7   6        9.31        4.25      2.42 o
 -15   7   6        8.37        4.00      2.06 o
 -14   7   6        1.04       -1.63      1.63 o
 -13   7   6        3.50        2.77      1.84 o
 -12   7   6       39.00       37.01      2.85 o
 -11   7   6        1.23        2.04      1.32 o
 -10   7   6        9.75        5.72      1.64 o
  -9   7   6       16.41       12.57      1.95 o
  -8   7   6       12.69        9.82      1.73 o
  -7   7   6       27.10       24.66      2.05 o
  -6   7   6      259.62      274.61      5.02 o
  -5   7   6        2.00        3.81      1.30 o
  -4   7   6        2.15        0.78      0.94 o
  -3   7   6       30.98       30.45      1.68 o
  -2   7   6        2.97        0.99      0.84 o
  -1   7   6       73.50       66.30      1.90 o
   0   7   6       57.59       62.69      2.34 o
   1   7   6       95.48       91.72      2.21 o
   2   7   6       91.79       86.53      2.31 o
   3   7   6       29.33       27.37      1.58 o
   4   7   6       19.46       26.77      1.74 o
   5   7   6        5.80        3.42      1.26 o
   6   7   6        0.13       -1.29      1.34 o
   7   7   6        1.99        0.30      1.98 o
   8   7   6        8.66        9.67      1.67 o
   9   7   6       14.21       16.70      1.93 o
  10   7   6       22.62       23.75      2.66 o
  11   7   6        0.11       -2.51      2.51 o
  12   7   6        0.60       -1.12      2.53 o
 -17   8   6        0.10       -6.85      6.85 o
 -16   8   6       29.62       21.80      3.04 o
 -15   8   6        4.98       -0.56      2.26 o
 -14   8   6        4.27       -0.17      1.96 o
 -13   8   6       10.01        4.47      2.77 o
 -12   8   6       16.31       18.97      1.87 o
 -11   8   6       31.71       28.51      2.17 o
 -10   8   6        6.81        2.94      1.66 o
  -9   8   6       21.77       20.80      2.19 o
  -8   8   6       33.21       40.10      2.53 o
  -7   8   6       27.05       27.34      2.16 o
  -6   8   6       54.65       54.51      2.74 o
  -5   8   6      123.83      130.61      3.55 o
  -4   8   6       64.22       66.70      2.38 o
  -3   8   6        6.97        5.53      1.20 o
  -2   8   6        6.70        5.88      1.20 o
  -1   8   6       21.87       25.78      1.65 o
   0   8   6        0.08       -1.00      1.00 o
   1   8   6        7.42        2.55      1.13 o
   2   8   6      117.47      115.33      2.91 o
   3   8   6      122.23      122.22      3.14 o
   4   8   6        0.96        2.33      1.29 o
   5   8   6       73.33       62.55      2.80 o
   6   8   6        2.60        2.39      1.42 o
   7   8   6       12.24        7.93      1.61 o
   8   8   6        0.06       -1.60      2.19 o
   9   8   6       13.31       12.51      2.05 o
  10   8   6       23.13       22.03      3.83 o
  11   8   6       18.32       15.35      4.20 o
 -17   9   6        0.11       -2.68      4.28 o
 -16   9   6        0.76       -4.29      4.29 o
 -15   9   6        0.40       -2.03      2.03 o
 -14   9   6        0.14       -1.88      1.88 o
 -13   9   6        0.20        0.31      1.77 o
 -12   9   6        9.69       11.25      2.12 o
 -11   9   6        2.16        1.97      1.52 o
 -10   9   6        0.92        0.20      1.77 o
  -9   9   6        6.75        8.91      1.76 o
  -8   9   6        2.09        3.15      1.73 o
  -7   9   6       25.16       28.16      2.41 o
  -6   9   6      609.58      640.60      8.71 o
  -5   9   6      424.62      430.20      6.81 o
  -4   9   6       31.55       34.79      2.44 o
  -3   9   6      181.54      193.43      3.94 o
  -2   9   6      135.85      146.70      3.41 o
  -1   9   6        7.29        3.35      1.24 o
   0   9   6       36.57       42.59      2.20 o
   1   9   6       67.22       60.22      2.54 o
   2   9   6       24.19       20.80      1.76 o
   3   9   6       25.60       27.08      2.28 o
   4   9   6       30.70       34.07      2.11 o
   5   9   6       49.85       49.55      2.53 o
   6   9   6        0.04        1.40      1.44 o
   7   9   6      266.81      276.19      6.60 o
   8   9   6       88.93      100.56      4.54 o
   9   9   6        0.22       -1.43      1.97 o
  10   9   6       12.08       12.23      3.24 o
  11   9   6       28.45       18.27      9.14 o
 -16  10   6       37.04       40.55      6.24 o
 -15  10   6        4.52        1.97      2.58 o
 -14  10   6       20.07       20.91      3.26 o
 -13  10   6       58.73       62.90      3.65 o
 -12  10   6        5.91        6.67      1.83 o
 -11  10   6        0.01       -0.23      2.03 o
 -10  10   6       13.71       17.73      2.09 o
  -9  10   6       37.10       36.06      2.50 o
  -8  10   6       36.05       42.15      3.39 o
  -7  10   6        5.43        7.17      2.06 o
  -6  10   6       11.02       10.52      1.93 o
  -5  10   6      181.45      191.22      4.70 o
  -4  10   6       37.57       34.43      2.46 o
  -3  10   6      334.57      347.27      5.50 o
  -2  10   6      121.29      128.53      3.42 o
  -1  10   6       12.18       10.07      1.53 o
   0  10   6      137.76      124.41      4.11 o
   1  10   6       60.00       59.60      2.73 o
   2  10   6       60.39       65.02      2.66 o
   3  10   6       14.33       14.71      1.74 o
   4  10   6       43.83       48.47      2.52 o
   5  10   6       20.83       20.73      2.06 o
   6  10   6        1.18        3.53      1.50 o
   7  10   6        1.00       -1.04      2.26 o
   8  10   6       49.77       53.09      3.34 o
   9  10   6        8.61        7.43      2.09 o
  10  10   6        3.64       -0.30      5.25 o
 -16  11   6        1.97        9.71      7.42 o
 -15  11   6       23.13       21.50      5.48 o
 -14  11   6        4.84        5.30      4.01 o
 -13  11   6       13.77       11.80      2.26 o
 -12  11   6       24.42       24.79      2.50 o
 -11  11   6        0.02       -1.03      1.70 o
 -10  11   6       24.78       29.87      3.06 o
  -9  11   6       17.95       20.66      2.13 o
  -8  11   6       53.48       59.54      3.40 o
  -7  11   6       33.15       31.48      2.72 o
  -6  11   6       43.29       43.38      2.97 o
  -5  11   6       62.39       52.56      3.07 o
  -4  11   6        1.62        1.10      1.73 o
  -3  11   6       59.45       64.03      4.56 o
  -2  11   6       55.49       58.18      2.76 o
  -1  11   6        9.43        8.06      2.17 o
   0  11   6        1.28       -0.09      1.43 o
   1  11   6      114.50      127.84      3.53 o
   2  11   6       39.01       31.36      2.34 o
   3  11   6        6.49        5.07      1.65 o
   4  11   6       20.97       20.81      1.99 o
   5  11   6        0.14       -1.46      1.46 o
   6  11   6       85.69       91.38      3.52 o
   7  11   6       56.49       52.48      2.95 o
   8  11   6        6.95        8.29      1.92 o
   9  11   6        8.31        0.87      5.72 o
 -15  12   6        2.39        2.00      7.42 o
 -14  12   6       17.16       16.73      5.71 o
 -13  12   6        0.05       -3.15      3.47 o
 -12  12   6       21.07       22.23      2.77 o
 -11  12   6       12.46        8.67      2.06 o
 -10  12   6       40.67       46.62      2.97 o
  -9  12   6       10.30       11.07      2.05 o
  -8  12   6       12.69       11.47      1.95 o
  -7  12   6       61.82       63.37      3.71 o
  -6  12   6       48.24       47.92      4.36 o
  -5  12   6       32.41       32.89      2.72 o
  -4  12   6       17.46       13.23      2.50 o
  -3  12   6       55.92       45.97      3.06 o
  -2  12   6       22.77       17.97      1.92 o
  -1  12   6       64.82       74.25      3.22 o
   0  12   6       73.36       88.14      3.42 o
   1  12   6      148.22      164.82      4.11 o
   2  12   6       23.89       23.97      2.16 o
   3  12   6       44.38       43.44      2.63 o
   4  12   6        3.26        0.68      1.51 o
   5  12   6       12.89       13.93      2.01 o
   6  12   6        5.75        1.22      1.68 o
   7  12   6        0.00       -2.47      2.47 o
   8  12   6       14.39       10.08      3.52 o
 -14  13   6        0.69        6.57      8.57 o
 -13  13   6       19.79       18.07      5.14 o
 -12  13   6        0.75       -2.37      2.68 o
 -11  13   6       17.38       19.18      3.54 o
 -10  13   6        1.35       -1.15      2.85 o
  -9  13   6       58.03       60.17      5.79 o
  -8  13   6      110.53      117.64      4.85 o
  -7  13   6        6.00        3.60      2.13 o
  -6  13   6        5.53        2.02      2.08 o
  -5  13   6       11.28        4.60      2.15 o
  -4  13   6       42.91       44.25      3.16 o
  -3  13   6       72.42       69.57      3.65 o
  -2  13   6       15.23       17.09      2.30 o
  -1  13   6        7.75        7.72      1.90 o
   0  13   6       74.74       74.15      3.46 o
   1  13   6       19.61       21.34      2.22 o
   2  13   6       47.76       37.65      2.53 o
   3  13   6        7.38        3.86      1.71 o
   4  13   6        0.88       -1.29      1.68 o
   5  13   6        0.09       -1.54      1.54 o
   6  13   6        3.80        1.21      2.57 o
   7  13   6        1.25        0.20      2.37 o
   8  13   6        0.41       -4.00      4.00 o
 -12  14   6       21.37       21.70      5.71 o
 -11  14   6        1.96        2.16      2.66 o
 -10  14   6       16.34       17.45      2.66 o
  -9  14   6      121.60      135.85      5.59 o
  -8  14   6        9.65       10.15      2.83 o
  -7  14   6        1.98       -0.30      2.18 o
  -6  14   6        0.67       -2.19      2.19 o
  -5  14   6       42.20       40.38      3.20 o
  -4  14   6        5.65        6.48      2.88 o
  -3  14   6        0.50       -1.84      1.84 o
  -2  14   6       32.55       27.98      2.76 o
  -1  14   6       14.03       13.62      2.90 o
   0  14   6       16.81       17.14      2.15 o
   1  14   6       18.78       23.59      2.32 o
   2  14   6        2.09        2.00      1.74 o
   3  14   6        0.95       -1.60      1.60 o
   4  14   6        4.20        0.92      1.85 o
   5  14   6        1.48        1.04      1.88 o
   6  14   6       16.92       17.35      3.63 o
   7  14   6        0.70       -3.71      3.71 o
 -11  15   6        8.51        7.71      4.57 o
 -10  15   6        6.62       15.13      4.85 o
  -9  15   6        5.04        0.44      2.47 o
  -8  15   6        3.73       -2.40      2.40 o
  -7  15   6        6.87       -0.17      2.36 o
  -6  15   6        0.44       -2.06      2.45 o
  -5  15   6        1.45       -1.92      1.92 o
  -4  15   6        0.56       -2.36      2.36 o
  -3  15   6       11.50        4.66      2.27 o
  -2  15   6       48.58       52.96      3.79 o
  -1  15   6       33.67       41.40      3.60 o
   0  15   6        9.21        8.57      2.31 o
   1  15   6       27.59       33.45      2.71 o
   2  15   6       11.42       13.98      2.19 o
   3  15   6        4.42       10.90      3.29 o
   4  15   6       18.85       19.88      3.23 o
   5  15   6        0.37       -2.15      3.43 o
  -8  16   6        0.30       -5.71      5.71 o
  -7  16   6        0.02       -4.51      4.51 o
  -6  16   6        1.19       -3.00      3.00 o
  -5  16   6        9.57        4.64      4.80 o
  -4  16   6       14.18       13.93      3.76 o
  -3  16   6        1.48        1.56      3.13 o
  -2  16   6       68.26       93.67     10.42 o
  -1  16   6        2.25        1.68     12.99 o
   0  16   6       17.74       30.55      5.43 o
   1  16   6       10.64        7.42      4.00 o
   2  16   6        1.06       -3.54      4.43 o
   3  16   6        0.95       -2.95      2.95 o
  -5  17   6        2.31       -6.28      6.28 o
  -4  17   6        0.61       -3.43      6.00 o
  -3  17   6        2.26        5.43      4.28 o
  -2  17   6       21.05       30.27      5.71 o
  -1  17   6        9.78       14.56      4.85 o
 -18   1   7        5.80        6.77      2.97 o
 -17   1   7       36.41       45.55      4.66 o
 -16   1   7       42.43       43.81      3.89 o
 -15   1   7        2.87        1.13      2.25 o
 -14   1   7       13.85       14.12      2.58 o
 -13   1   7        0.90        1.32      1.94 o
 -12   1   7        1.42        0.32      1.57 o
 -11   1   7       64.64       62.84      4.37 o
 -10   1   7      118.52       88.83      3.54 o
  -9   1   7      150.31      141.47      4.90 o
  -8   1   7      131.81      136.33      5.61 o
  -7   1   7      326.77      297.66      5.53 o
  -6   1   7       21.99       15.09      1.29 o
  -5   1   7        2.46        4.48      0.80 o
  -4   1   7        0.71       -0.45      0.58 o
  -3   1   7      115.98      111.40      2.50 o
  -2   1   7        0.01       -0.25      0.76 o
  -1   1   7      196.34      207.57      6.71 o
   0   1   7      474.34      488.98     10.32 o
   1   1   7       35.32       35.37      2.47 o
   2   1   7       67.21       65.81      3.83 o
   3   1   7      451.57      468.65      8.13 o
   4   1   7      244.27      263.46      6.65 o
   5   1   7       55.82       55.41      3.56 o
   6   1   7       40.21       41.90      3.19 o
   7   1   7       47.25       46.86      3.84 o
   8   1   7        2.96        1.33      2.41 o
   9   1   7       92.36       99.11      4.19 o
  10   1   7      123.88      146.65      5.65 o
  11   1   7        0.37        0.61      2.53 o
 -18   2   7        4.02       -0.21      3.69 o
 -17   2   7       23.33       31.19      3.51 o
 -16   2   7       12.25       15.15      2.85 o
 -15   2   7        3.92        2.72      2.28 o
 -14   2   7        6.67        5.73      2.11 o
 -13   2   7       36.38       34.79      3.06 o
 -12   2   7       16.74       13.89      2.34 o
 -11   2   7        7.02        6.21      1.90 o
 -10   2   7       46.70       40.93      2.79 o
  -9   2   7       66.44       51.24      3.09 o
  -8   2   7       21.82       30.10      2.87 o
  -7   2   7       32.94       28.77      1.75 o
  -6   2   7       55.61       51.74      2.55 o
  -5   2   7       11.86       13.85      1.49 o
  -4   2   7       15.05       15.34      1.82 o
  -3   2   7       80.94       83.65      3.96 o
  -2   2   7       19.63       22.44      2.67 o
  -1   2   7        0.64        0.96      1.07 o
   0   2   7       24.12       23.09      1.62 o
   1   2   7      376.52      374.69      5.02 o
   2   2   7      252.04      258.92      4.19 o
   3   2   7       38.98       45.38      2.03 o
   4   2   7        1.37        2.36      1.16 o
   5   2   7       14.34       16.14      2.44 o
   6   2   7       46.66       43.28      2.56 o
   7   2   7        0.25        0.06      1.43 o
   8   2   7       34.35       37.32      2.89 o
   9   2   7       70.17       72.30      3.81 o
  10   2   7       34.47       38.39      4.23 o
  11   2   7        0.11       -2.43      2.43 o
 -18   3   7        0.62       -1.16      5.20 o
 -17   3   7        7.32       10.51      2.88 o
 -16   3   7       34.95       39.67      3.79 o
 -15   3   7        3.15        1.90      2.13 o
 -14   3   7       15.80       21.07      2.86 o
 -13   3   7       14.92        8.63      2.25 o
 -12   3   7        0.33        0.39      1.68 o
 -11   3   7        0.10       -0.25      1.65 o
 -10   3   7       27.23       28.63      2.45 o
  -9   3   7        2.24       -0.52      1.20 o
  -8   3   7        0.97       -1.11      1.11 o
  -7   3   7       37.13       32.04      2.14 o
  -6   3   7        0.35        0.83      0.90 o
  -5   3   7        4.68        5.65      0.82 o
  -4   3   7        4.23        5.10      1.19 o
  -3   3   7      166.21      156.39      3.42 o
  -2   3   7      567.10      572.28      6.96 o
  -1   3   7        4.59        7.14      1.32 o
   0   3   7      105.17      100.36      2.62 o
   1   3   7      337.41      334.66      4.80 o
   2   3   7       20.35       23.72      1.78 o
   3   3   7        4.17        4.96      1.50 o
   4   3   7       19.71       17.41      1.79 o
   5   3   7       40.97       41.77      2.52 o
   6   3   7       54.15       53.84      2.94 o
   7   3   7        1.12        1.17      1.65 o
   8   3   7        3.20        1.48      1.91 o
   9   3   7        2.56        0.63      1.78 o
  10   3   7        3.29       -1.26      2.11 o
  11   3   7        1.62        0.20      2.80 o
 -18   4   7       25.44       26.84      9.42 o
 -17   4   7        0.42       -2.41      2.41 o
 -16   4   7        0.39       -0.49      2.60 o
 -15   4   7        4.54        4.05      3.16 o
 -14   4   7       55.68       58.28      4.25 o
 -13   4   7       39.24       36.72      3.42 o
 -12   4   7        0.72        2.08      1.88 o
 -11   4   7        0.72        1.62      1.67 o
 -10   4   7       25.88       22.44      2.01 o
  -9   4   7       60.71       56.63      2.57 o
  -8   4   7       24.30       21.63      1.77 o
  -7   4   7        3.43        5.90      1.27 o
  -6   4   7       98.14      100.16      3.15 o
  -5   4   7       12.69       11.46      1.46 o
  -4   4   7      284.64      301.21      4.90 o
  -3   4   7      101.04       98.74      4.40 o
  -2   4   7        0.01       -1.08      1.10 o
  -1   4   7        1.71        0.10      1.04 o
   0   4   7       10.34       11.76      1.39 o
   1   4   7       57.42       56.61      2.40 o
   2   4   7       81.38       83.05      2.83 o
   3   4   7       21.91       20.74      1.77 o
   4   4   7        0.03        0.13      1.31 o
   5   4   7       56.47       56.18      2.86 o
   6   4   7       51.02       55.35      2.99 o
   7   4   7       90.08       87.85      3.65 o
   8   4   7       27.26       29.20      2.53 o
   9   4   7       56.58       57.89      3.65 o
  10   4   7        0.04       -1.36      2.31 o
  11   4   7        7.89        5.32      3.27 o
 -18   5   7       30.39       13.13      8.28 o
 -17   5   7        1.44       -2.39      2.39 o
 -16   5   7        0.32       -0.03      2.38 o
 -15   5   7       26.53       24.59      5.08 o
 -14   5   7       15.17       14.64      2.49 o
 -13   5   7        3.22        4.25      2.14 o
 -12   5   7      100.62      106.72      6.22 o
 -11   5   7        5.54        3.31      1.92 o
 -10   5   7       21.34       18.14      1.88 o
  -9   5   7       11.68        7.35      1.53 o
  -8   5   7       18.41       15.53      1.79 o
  -7   5   7        9.63        9.89      1.39 o
  -6   5   7      114.99      122.54      3.14 o
  -5   5   7      235.01      235.91      5.86 o
  -4   5   7       50.48       50.78      2.54 o
  -3   5   7       24.52       25.93      1.94 o
  -2   5   7        0.01       -0.41      1.12 o
  -1   5   7        5.06        3.93      1.17 o
   0   5   7        0.33       -0.90      1.09 o
   1   5   7        9.73       12.25      1.52 o
   2   5   7      237.50      259.81      4.69 o
   3   5   7      459.39      471.84      7.02 o
   4   5   7       46.28       49.63      2.76 o
   5   5   7        5.19        2.54      1.61 o
   6   5   7       20.68       19.62      2.10 o
   7   5   7        2.01        0.39      1.68 o
   8   5   7        0.00       -2.23      2.23 o
   9   5   7        5.91        4.11      3.46 o
  10   5   7       29.02       33.53      3.12 o
  11   5   7        1.91       -2.95      2.95 o
 -18   6   7        1.47        3.71      8.00 o
 -17   6   7        0.00       -2.75      3.23 o
 -16   6   7        0.49       -1.94      1.94 o
 -15   6   7       10.72        9.56      2.56 o
 -14   6   7        7.24        6.88      2.22 o
 -13   6   7       58.32       58.66      3.53 o
 -12   6   7       71.04       64.60      3.24 o
 -11   6   7       58.87       53.43      2.92 o
 -10   6   7        9.12        8.52      1.69 o
  -9   6   7        5.67        5.23      1.50 o
  -8   6   7        0.35       -0.28      1.28 o
  -7   6   7       71.41       68.89      3.15 o
  -6   6   7        6.35        4.07      1.20 o
  -5   6   7        0.92        1.59      1.04 o
  -4   6   7      128.55      132.40      3.69 o
  -3   6   7       20.04       18.54      1.91 o
  -2   6   7       15.58       16.73      1.64 o
  -1   6   7        0.32       -0.97      1.13 o
   0   6   7      127.45      134.32      3.49 o
   1   6   7       30.89       27.89      2.16 o
   2   6   7       56.22       56.85      2.66 o
   3   6   7       27.09       31.71      2.36 o
   4   6   7       20.35       24.63      2.32 o
   5   6   7        0.52        0.47      1.44 o
   6   6   7       13.56       11.50      2.09 o
   7   6   7        0.35       -1.64      1.64 o
   8   6   7        1.29       -1.72      1.72 o
   9   6   7        6.05        3.75      3.23 o
  10   6   7       23.66       30.27      5.14 o
  11   6   7       20.60       22.27      5.14 o
 -17   7   7        2.99       -2.28      6.85 o
 -16   7   7        1.54       -3.24      3.59 o
 -15   7   7        1.24       -2.12      2.12 o
 -14   7   7        0.38        2.01      2.11 o
 -13   7   7       18.34       19.04      2.43 o
 -12   7   7        2.79        1.57      1.76 o
 -11   7   7        6.31        3.66      1.75 o
 -10   7   7       32.49       31.23      2.40 o
  -9   7   7        3.62        2.77      1.47 o
  -8   7   7        4.32        4.43      1.49 o
  -7   7   7       75.97       78.04      6.29 o
  -6   7   7       11.39       13.08      1.69 o
  -5   7   7        0.27        0.21      1.20 o
  -4   7   7       35.72       30.85      1.88 o
  -3   7   7      102.94       97.48      3.31 o
  -2   7   7       77.05       77.38      3.20 o
  -1   7   7        7.72        7.37      1.66 o
   0   7   7       62.38       57.71      3.02 o
   1   7   7       90.24       98.80      4.53 o
   2   7   7       22.25       21.22      2.28 o
   3   7   7      176.19      187.38      4.91 o
   4   7   7      176.47      176.37      4.86 o
   5   7   7       39.66       37.59      3.03 o
   6   7   7       14.28       10.08      2.47 o
   7   7   7       15.56       14.57      2.64 o
   8   7   7        1.99       -0.40      2.84 o
   9   7   7        9.28        5.45      4.45 o
  10   7   7       56.88       67.67      7.42 o
 -16   8   7        0.05       -1.31      6.57 o
 -15   8   7        5.98        4.97      2.67 o
 -14   8   7       16.65       14.57      2.46 o
 -13   8   7       12.40       10.40      2.23 o
 -12   8   7        1.34       -0.88      1.79 o
 -11   8   7       21.92       19.82      2.30 o
 -10   8   7       33.85       34.81      2.67 o
  -9   8   7        0.80        0.26      1.49 o
  -8   8   7        0.91        0.35      1.57 o
  -7   8   7        1.97        1.54      1.92 o
  -6   8   7       19.46       18.52      2.05 o
  -5   8   7        7.13        5.76      1.41 o
  -4   8   7        2.01        0.46      1.20 o
  -3   8   7        1.77        2.22      1.88 o
  -2   8   7        1.45        0.63      1.60 o
  -1   8   7       15.11       13.06      2.06 o
   0   8   7      160.82      178.67      5.02 o
   1   8   7        4.92        3.89      1.68 o
   2   8   7       15.81       18.79      2.22 o
   3   8   7      164.68      167.46      4.72 o
   4   8   7        2.49        0.78      1.78 o
   5   8   7        9.80       10.43      2.10 o
   6   8   7       12.84       11.24      2.57 o
   7   8   7        0.31       -3.92      3.92 o
   8   8   7        0.87       -2.38      2.79 o
   9   8   7        1.04       -3.43      3.43 o
  10   8   7       40.97       51.61     10.57 o
 -16   9   7        8.76       11.71      8.28 o
 -15   9   7        3.39        2.46      3.80 o
 -14   9   7        2.67       -1.78      1.96 o
 -13   9   7       12.81       13.99      3.00 o
 -12   9   7        0.97       -1.79      1.79 o
 -11   9   7       15.04       16.04      2.32 o
 -10   9   7       19.23       20.77      2.41 o
  -9   9   7       33.59       39.01      2.81 o
  -8   9   7       14.92       17.01      2.19 o
  -7   9   7       32.01       30.24      3.51 o
  -6   9   7       30.70       27.56      2.70 o
  -5   9   7        2.63        2.29      1.43 o
  -4   9   7       48.09       51.43      2.92 o
  -3   9   7        6.86        6.33      2.23 o
  -2   9   7        4.85        2.29      1.49 o
  -1   9   7        2.81       -0.20      1.61 o
   0   9   7       18.36       18.65      2.37 o
   1   9   7       38.20       39.33      2.81 o
   2   9   7        1.89        3.58      1.80 o
   3   9   7        1.37        1.19      1.62 o
   4   9   7        0.00       -0.96      1.68 o
   5   9   7        0.51       -0.76      1.76 o
   6   9   7        0.08       -1.56      1.56 o
   7   9   7       69.59       77.39      4.08 o
   8   9   7        1.15       -0.99      2.88 o
   9   9   7        5.42       -2.97     10.85 o
 -15  10   7        0.07       -5.28      5.28 o
 -14  10   7       26.09       22.86      3.09 o
 -13  10   7        9.94        7.65      2.39 o
 -12  10   7        6.18        4.05      2.75 o
 -11  10   7       19.33       19.73      2.51 o
 -10  10   7        1.72        2.64      1.99 o
  -9  10   7      186.66      219.38      5.56 o
  -8  10   7        4.81        3.53      2.16 o
  -7  10   7        4.50        6.44      1.96 o
  -6  10   7       58.86       72.42      4.19 o
  -5  10   7        9.51        9.72      1.92 o
  -4  10   7       21.83       19.38      2.37 o
  -3  10   7       32.85       24.29      2.99 o
  -2  10   7       29.86       32.26      4.12 o
  -1  10   7       42.26       43.93      3.15 o
   0  10   7       50.50       48.14      3.33 o
   1  10   7        0.67       -0.96      1.62 o
   2  10   7        0.13       -1.63      1.63 o
   3  10   7        3.10        4.00      2.31 o
   4  10   7        0.59       -1.67      1.67 o
   5  10   7        0.13       -1.70      1.70 o
   6  10   7        3.81        3.11      2.60 o
   7  10   7        0.14       -2.05      2.05 o
   8  10   7        5.22       -0.42     13.71 o
 -14  11   7        0.01       -8.00      8.00 o
 -13  11   7       10.28        5.67      3.13 o
 -12  11   7        0.59       -0.63      3.09 o
 -11  11   7       20.92       16.86      3.03 o
 -10  11   7        3.39        1.44      3.00 o
  -9  11   7       42.85       46.22      3.23 o
  -8  11   7       57.19       55.86      3.44 o
  -7  11   7       15.83       14.89      2.35 o
  -6  11   7       57.06       64.01      3.47 o
  -5  11   7       18.31       22.11      2.42 o
  -4  11   7       21.40       20.30      2.32 o
  -3  11   7       99.66      102.04      3.95 o
  -2  11   7       39.77       41.91      3.66 o
  -1  11   7       23.98       28.49      3.75 o
   0  11   7       29.90       34.91      3.20 o
   1  11   7       33.60       32.81      2.89 o
   2  11   7        8.91        6.31      2.15 o
   3  11   7        2.83        0.33      1.89 o
   4  11   7        0.80       -1.90      2.42 o
   5  11   7        0.00       -2.09      2.09 o
   6  11   7       56.96       57.68      4.37 o
   7  11   7        3.61        0.86      4.85 o
 -13  12   7       44.49       34.84      8.00 o
 -12  12   7        0.11       -2.47      2.47 o
 -11  12   7       23.46       26.95      5.44 o
 -10  12   7       19.20       17.05      2.72 o
  -9  12   7       26.24       29.09      2.91 o
  -8  12   7        6.02        8.08      2.55 o
  -7  12   7      108.50      120.40      4.53 o
  -6  12   7       39.12       45.45      3.21 o
  -5  12   7        0.88       -0.30      1.82 o
  -4  12   7        5.45        5.85      2.30 o
  -3  12   7       32.08       27.14      4.03 o
  -2  12   7        2.67        3.56      2.58 o
  -1  12   7        7.78        4.20      2.58 o
   0  12   7      166.83      164.80      5.66 o
   1  12   7        3.45        7.89      2.20 o
   2  12   7        0.63       -0.10      1.94 o
   3  12   7        0.16       -1.86      1.86 o
   4  12   7       12.64       13.90      2.69 o
   5  12   7       19.98       22.22      3.22 o
   6  12   7        4.13        8.00      5.43 o
 -11  13   7        1.25        0.12      2.99 o
 -10  13   7      197.66      228.76      7.68 o
  -9  13   7       10.35        3.98      4.43 o
  -8  13   7        3.23        4.93      2.56 o
  -7  13   7       72.70       78.38      6.35 o
  -6  13   7        0.03       -2.38      2.66 o
  -5  13   7        5.59        1.07      3.32 o
  -4  13   7        2.97       -0.99      2.07 o
  -3  13   7        9.90        9.24      2.47 o
  -2  13   7        1.84        4.32      2.89 o
  -1  13   7       18.76       15.31      3.49 o
   0  13   7       77.28       88.21      4.84 o
   1  13   7       48.98       63.37      3.90 o
   2  13   7       24.44       25.75      2.97 o
   3  13   7      120.76      150.21      6.44 o
   4  13   7       50.70       76.19      5.15 o
 -10  14   7        0.13        4.41      3.75 o
  -9  14   7        6.40        0.56      3.23 o
  -8  14   7        9.43        6.15      2.84 o
  -7  14   7        0.44        1.00      2.33 o
  -6  14   7        0.01       -2.09      2.09 o
  -5  14   7        1.83       -3.61      3.61 o
  -4  14   7        0.59       -0.52      1.95 o
  -3  14   7        0.97       -2.47      2.89 o
  -2  14   7       12.16        7.27      3.35 o
  -1  14   7       26.35       14.94      3.62 o
   0  14   7        3.94        8.54      3.18 o
   1  14   7       24.21       39.95      7.85 o
   2  14   7        6.43       -0.14      3.57 o
   3  14   7       12.28        9.71      3.84 o
  -8  15   7       15.13       12.91      4.28 o
  -7  15   7       26.13       25.39      5.72 o
  -6  15   7        0.04       -3.01      3.01 o
  -5  15   7        0.01       -3.23      3.23 o
  -4  15   7        7.05        9.14      4.00 o
  -1  15   7       23.21       26.27      6.28 o
   0  15   7      129.07      150.48     11.99 o
   1  15   7       30.91       43.97      8.00 o
 -17   0   8        2.58        4.00      4.28 o
 -16   0   8       56.64       54.53      8.14 o
 -15   0   8        6.05        5.20      3.52 o
 -14   0   8       31.74       25.56      4.32 o
 -13   0   8        1.18       -2.58      2.58 o
 -12   0   8        0.48        0.49      4.71 o
 -11   0   8      117.56      124.59      6.43 o
 -10   0   8      243.60      232.72      7.89 o
  -9   0   8       59.47       53.54      6.71 o
  -8   0   8       19.87       26.03      5.14 o
  -7   0   8      196.62      180.67     17.42 o
  -6   0   8       25.30       31.17      2.69 o
  -5   0   8       89.49      106.22     13.13 o
  -4   0   8       28.17       22.99      4.85 o
  -3   0   8      175.20      168.45     11.14 o
  -2   0   8        4.15        4.33      2.08 o
  -1   0   8      159.33      151.47      9.06 o
   0   0   8        3.99       -2.00      2.00 o
   1   0   8      119.28      131.32      6.36 o
   2   0   8        0.17        3.56      3.01 o
   3   0   8      315.26      302.46     10.73 o
   4   0   8      226.06      229.62      9.55 o
   5   0   8       42.55       58.54      7.42 o
   6   0   8        0.90        6.28      4.57 o
   7   0   8       11.40       12.34      3.57 o
   8   0   8        0.12       -2.00      3.85 o
   9   0   8       28.14       25.98      7.14 o
 -17   1   8       39.94       32.97      4.63 o
 -16   1   8       28.80       25.47      3.31 o
 -15   1   8        4.34        6.20      2.53 o
 -14   1   8        0.07       -1.13      2.08 o
 -13   1   8        2.09        0.99      2.03 o
 -12   1   8       16.83       13.13      2.32 o
 -11   1   8       30.21       24.42      2.61 o
 -10   1   8       86.81       70.24      3.87 o
  -9   1   8      194.46      197.55      7.10 o
  -8   1   8       41.06       33.20      2.23 o
  -7   1   8      102.40       94.12      3.51 o
  -6   1   8       97.13       97.35      8.08 o
  -5   1   8        1.29        0.56      2.28 o
  -4   1   8       95.98      100.18      6.47 o
  -3   1   8        9.27       10.30      1.97 o
  -2   1   8       25.55       25.31      2.59 o
  -1   1   8        0.15        0.15      1.68 o
   0   1   8       45.43       42.79      2.92 o
   1   1   8       77.83       78.38      5.92 o
   2   1   8        0.26        0.05      1.83 o
   3   1   8        1.12        4.21      1.97 o
   4   1   8       26.25       24.60      2.81 o
   5   1   8        0.46       -1.89      1.89 o
   6   1   8       57.04       58.98      4.61 o
   7   1   8        1.79        0.94      2.52 o
   8   1   8        0.00        0.16      2.11 o
   9   1   8        0.15       -1.74      3.43 o
 -16   2   8        1.01        1.21      2.30 o
 -15   2   8        2.32       -0.30      2.43 o
 -14   2   8        9.44        8.48      2.35 o
 -13   2   8       18.68       16.92      2.60 o
 -12   2   8       16.25       14.00      2.46 o
 -11   2   8        0.21       -1.27      1.69 o
 -10   2   8       80.71       80.83      3.67 o
  -9   2   8       56.95       51.86      4.34 o
  -8   2   8        7.74        4.80      1.42 o
  -7   2   8        4.69        3.84      1.18 o
  -6   2   8       97.99      109.77      4.08 o
  -5   2   8       13.19       10.70      1.73 o
  -4   2   8       30.10       26.92      2.97 o
  -3   2   8        3.74        2.89      1.85 o
  -2   2   8      134.01      137.48      4.92 o
  -1   2   8       19.06       14.93      2.05 o
   0   2   8        4.42        4.96      1.48 o
   1   2   8        3.68        2.58      1.64 o
   2   2   8       62.00       58.85      3.22 o
   3   2   8       51.15       44.76      3.12 o
   4   2   8        3.02        4.72      1.98 o
   5   2   8       53.94       54.12      3.79 o
   6   2   8       20.64       22.72      3.34 o
   7   2   8        2.66        3.99      2.74 o
   8   2   8        1.67       -0.20      2.21 o
   9   2   8       32.01       23.13      6.85 o
 -16   3   8        1.20       -2.45      2.45 o
 -15   3   8        2.67       -0.13      2.19 o
 -14   3   8       45.81       49.84      3.74 o
 -13   3   8       26.80       26.58      3.80 o
 -12   3   8        1.35        0.00      1.84 o
 -11   3   8       74.64       78.16      4.76 o
 -10   3   8       15.71       18.62      2.29 o
  -9   3   8       12.94       12.79      1.74 o
  -8   3   8       24.99       22.52      1.96 o
  -7   3   8      148.77      146.70      5.01 o
  -6   3   8       21.98       17.36      1.98 o
  -5   3   8      193.25      196.88      4.62 o
  -4   3   8       96.55       91.23      2.90 o
  -3   3   8       42.60       46.28      2.15 o
  -2   3   8        2.75        0.94      1.48 o
  -1   3   8       24.61       26.86      2.11 o
   0   3   8        7.14        6.19      1.56 o
   1   3   8        0.04        1.51      1.52 o
   2   3   8      151.19      158.63      4.61 o
   3   3   8       14.23       15.21      2.53 o
   4   3   8       14.67       18.76      2.73 o
   5   3   8      149.33      153.61      7.21 o
   6   3   8      102.72      107.62      5.11 o
   7   3   8       14.54       12.43      3.17 o
   8   3   8       10.93        8.18      3.07 o
   9   3   8        8.22        5.14      5.43 o
 -16   4   8        1.70        2.54      2.73 o
 -15   4   8        0.22       -1.21      2.33 o
 -14   4   8        0.06        1.47      2.18 o
 -13   4   8       17.30       24.99      2.96 o
 -12   4   8       52.96       61.35      4.65 o
 -11   4   8        4.72        5.43      1.72 o
 -10   4   8        7.52        6.81      1.73 o
  -9   4   8        1.01        0.43      1.35 o
  -8   4   8        5.90        2.19      1.30 o
  -7   4   8        2.34        2.09      1.64 o
  -6   4   8       33.61       34.04      3.03 o
  -5   4   8       13.65       13.95      1.92 o
  -4   4   8       92.23       90.11      3.42 o
  -3   4   8       53.43       54.37      2.43 o
  -2   4   8        5.40        4.31      1.36 o
  -1   4   8       25.05       28.52      1.85 o
   0   4   8       35.93       31.61      2.42 o
   1   4   8      122.83      132.75      4.06 o
   2   4   8        3.20        4.45      2.10 o
   3   4   8        1.54        2.45      1.93 o
   4   4   8       44.16       39.78      3.49 o
   5   4   8       94.53       94.58      4.75 o
   6   4   8       14.21       15.83      2.76 o
   7   4   8        0.60       -0.12      2.48 o
   8   4   8        1.54       -0.17      2.58 o
   9   4   8        0.36       -0.57      4.85 o
 -17   5   8       12.93       19.99      7.42 o
 -16   5   8        0.21       -1.86      2.82 o
 -15   5   8        5.39        8.08      2.48 o
 -14   5   8       10.71       11.73      2.43 o
 -13   5   8        0.10       -1.83      1.83 o
 -12   5   8        5.29        5.25      1.98 o
 -11   5   8        0.73       -0.60      2.37 o
 -10   5   8        9.20       11.44      1.92 o
  -9   5   8       11.13       11.85      1.81 o
  -8   5   8        7.19        5.47      1.51 o
  -7   5   8       35.82       28.61      2.52 o
  -6   5   8       61.95       59.22      3.32 o
  -5   5   8       11.76        9.84      1.86 o
  -4   5   8        9.32       10.06      1.83 o
  -3   5   8        1.98        1.24      1.36 o
  -2   5   8       57.77       59.05      2.55 o
  -1   5   8        9.96        8.97      1.54 o
   0   5   8       36.61       33.90      2.16 o
   1   5   8       54.76       51.80      3.03 o
   2   5   8       10.50        9.15      2.08 o
   3   5   8       24.74       20.79      2.75 o
   4   5   8        4.59        4.31      2.39 o
   5   5   8      103.58      110.58      5.04 o
   6   5   8       26.36       25.20      3.19 o
   7   5   8       50.14       50.11      4.06 o
 -16   6   8        6.91       10.89      4.11 o
 -15   6   8        3.75        5.57      3.21 o
 -14   6   8       26.19       28.78      3.11 o
 -13   6   8        9.53       11.07      2.35 o
 -12   6   8       25.33       35.12      2.99 o
 -11   6   8       42.02       48.75      4.49 o
 -10   6   8        0.47       -0.70      1.63 o
  -9   6   8       92.09       94.17      6.69 o
  -8   6   8       15.63       15.63      2.30 o
  -7   6   8       25.01       19.73      2.49 o
  -6   6   8       93.75      100.46      4.22 o
  -5   6   8        3.06        0.86      1.89 o
  -4   6   8       69.55       65.29      3.55 o
  -3   6   8        0.61       -1.61      1.61 o
  -2   6   8       53.12       54.20      2.88 o
  -1   6   8        7.74       10.12      1.84 o
   0   6   8       19.99       16.42      2.24 o
   1   6   8        1.34        4.07      1.53 o
   2   6   8       29.47       30.52      2.46 o
   3   6   8        0.44       -0.63      1.61 o
   4   6   8        9.78        9.33      2.17 o
   5   6   8        4.42        3.79      2.90 o
   6   6   8       42.92       34.19      4.36 o
   7   6   8       11.00        8.43      4.95 o
 -16   7   8        3.07        1.14      5.43 o
 -15   7   8        1.81        1.04      3.11 o
 -14   7   8        0.50       -1.30      2.13 o
 -13   7   8       15.66       14.80      3.13 o
 -12   7   8        2.96        4.42      2.21 o
 -11   7   8        6.74        8.31      2.06 o
 -10   7   8        2.65        2.51      1.59 o
  -9   7   8        0.06        0.44      1.43 o
  -8   7   8        1.51       -0.62      1.75 o
  -7   7   8        1.35       -0.28      1.82 o
  -6   7   8        5.91        6.06      1.98 o
  -5   7   8       29.23       26.61      2.80 o
  -4   7   8       24.57       24.44      2.64 o
  -3   7   8       22.63       20.44      2.81 o
  -2   7   8        0.12       -1.17      1.76 o
  -1   7   8        6.78        7.34      1.89 o
   0   7   8       50.42       47.31      3.12 o
   1   7   8       64.00       72.35      4.32 o
   2   7   8        7.56        8.20      1.95 o
   3   7   8        3.57        3.16      1.88 o
   4   7   8        0.06        0.68      1.71 o
   5   7   8        6.43        5.16      2.80 o
   6   7   8        0.02       -2.32      2.76 o
   7   7   8       22.93       19.32      3.48 o
   8   7   8        0.20       -6.00      6.00 o
 -15   8   8       14.63       24.79      4.54 o
 -14   8   8        8.59       11.28      2.77 o
 -13   8   8        1.39        0.18      2.18 o
 -12   8   8       87.89      104.93      4.60 o
 -11   8   8       65.67       69.21      3.48 o
 -10   8   8        0.40        1.14      1.67 o
  -9   8   8       41.27       49.75      2.95 o
  -8   8   8       70.95       70.80      4.09 o
  -7   8   8       60.02       61.82      4.53 o
  -6   8   8       22.86       24.83      2.97 o
  -5   8   8        9.45        9.42      2.43 o
  -4   8   8       38.94       48.18      3.54 o
  -3   8   8        0.50       -0.77      1.91 o
  -2   8   8       25.16       28.28      3.19 o
  -1   8   8        0.24        0.36      1.60 o
   0   8   8        2.67        1.97      1.84 o
   1   8   8        0.03        2.42      1.76 o
   2   8   8       10.39        8.41      1.91 o
   3   8   8        0.37       -0.74      1.75 o
   4   8   8       28.86       26.72      2.68 o
   5   8   8        4.60        2.46      2.04 o
   6   8   8       37.70       32.23      7.09 o
   7   8   8        0.07       -0.42      6.28 o
 -14   9   8        2.48        3.19      3.22 o
 -13   9   8       27.08       27.15      4.25 o
 -12   9   8        0.02       -2.28      2.28 o
 -11   9   8        0.00       -0.31      1.92 o
 -10   9   8       57.26       72.27      3.87 o
  -9   9   8        0.16       -1.98      1.98 o
  -8   9   8       51.12       58.24      5.89 o
  -7   9   8        0.06       -1.88      1.88 o
  -6   9   8        0.29       -2.07      2.07 o
  -5   9   8        0.55       -2.00      2.00 o
  -4   9   8        5.82        5.82      2.42 o
  -3   9   8        9.16       10.65      2.61 o
  -2   9   8        7.46        8.31      2.66 o
  -1   9   8       48.03       56.77      7.12 o
   0   9   8       43.12       51.42      3.55 o
   1   9   8       18.91       24.81      2.49 o
   2   9   8       18.77       13.96      2.29 o
   3   9   8        4.41        5.19      1.84 o
   4   9   8        2.21        4.05      2.06 o
   5   9   8       16.57       16.41      2.70 o
   6   9   8       40.12       55.19     13.56 o
 -13  10   8        9.72       10.82      4.64 o
 -12  10   8        0.02        1.44      2.18 o
 -11  10   8       11.07       10.55      2.49 o
 -10  10   8        0.19       -1.55      2.19 o
  -9  10   8        8.30        7.97      3.09 o
  -8  10   8        7.81        6.06      2.68 o
  -7  10   8        0.84       -1.95      3.17 o
  -6  10   8        3.68        2.07      3.92 o
  -5  10   8       26.81       24.30      3.37 o
  -4  10   8       76.84       87.94      4.81 o
  -3  10   8        0.15       -1.41      2.35 o
  -2  10   8       16.81       10.86      2.91 o
  -1  10   8       18.45       28.03      3.61 o
   0  10   8        2.43        1.97      2.19 o
   1  10   8        8.13        3.55      2.06 o
   2  10   8        0.18        0.04      1.81 o
   3  10   8        3.50        4.21      2.10 o
   4  10   8       11.80       10.52      2.26 o
   5  10   8        4.73        7.07      3.41 o
   6  10   8       33.76       46.83      6.57 o
 -12  11   8        3.65        0.76      6.89 o
 -11  11   8       29.43       33.50      3.86 o
 -10  11   8        2.31       -1.63      3.42 o
  -9  11   8       72.42       75.09      5.08 o
  -8  11   8        0.08       -2.25      2.65 o
  -7  11   8       53.29       47.25      4.57 o
  -6  11   8        1.71        0.80      3.72 o
  -5  11   8       43.77       48.99      4.57 o
  -4  11   8       16.67       16.28      3.03 o
  -3  11   8       10.29       12.39      3.16 o
  -2  11   8        0.27       -0.62      2.42 o
  -1  11   8        4.50        6.83      2.93 o
   0  11   8        2.67        5.76      2.29 o
   1  11   8        1.45       -1.82      1.84 o
   2  11   8       35.51       46.11      3.46 o
   3  11   8       35.73       41.97      4.63 o
   4  11   8        1.72        4.85      3.49 o
 -11  12   8       15.55       13.71      4.28 o
 -10  12   8        7.27        7.90      4.40 o
  -9  12   8        1.43       -4.35      4.79 o
  -8  12   8        6.57        4.23      3.74 o
  -7  12   8        4.32       -1.70      3.25 o
  -6  12   8        2.12       -3.90      3.90 o
  -5  12   8        6.74        0.80      2.65 o
  -4  12   8        0.45       -2.51      2.51 o
  -3  12   8        0.66       -1.77      2.71 o
  -2  12   8       33.03       33.98      4.98 o
  -1  12   8        0.02        0.79      2.63 o
   0  12   8       38.20       37.80      4.21 o
   1  12   8        8.23        9.42      4.14 o
   2  12   8       42.41       47.91      5.57 o
   3  12   8       17.40       15.13      5.71 o
  -6  13   8        9.24       -7.71      7.71 o
  -5  13   8        4.43       -4.28      4.28 o
  -4  13   8       12.46        5.43      4.85 o
  -3  13   8        1.63        2.28      4.00 o
  -2  13   8       13.87       12.56      4.85 o
  -1  13   8        3.25        6.26      7.00 o
 -15   1   9       17.71       15.28      3.23 o
 -14   1   9        1.71       -0.59      2.12 o
 -13   1   9       43.62       51.13      3.63 o
 -12   1   9        1.74        1.25      1.78 o
 -11   1   9        5.82        6.06      1.90 o
 -10   1   9        6.58        3.62      2.29 o
  -9   1   9        0.71       -0.18      3.54 o
  -8   1   9        2.54        4.29      2.81 o
  -7   1   9        2.34        0.44      2.85 o
  -6   1   9        0.69        3.04      2.88 o
  -5   1   9       81.22       67.05      5.47 o
  -4   1   9       17.65       16.30      3.17 o
  -3   1   9        9.21        9.36      2.76 o
  -2   1   9        1.42       -0.37      2.25 o
  -1   1   9        3.69       -0.62      1.53 o
   0   1   9       21.40       20.02      2.46 o
   1   1   9       36.12       38.34      3.59 o
   2   1   9       22.39       23.28      2.64 o
   3   1   9        4.01        4.29      2.20 o
   4   1   9        5.95        9.02      2.72 o
   5   1   9        0.28       -0.86      2.46 o
   6   1   9       10.76        8.31      4.85 o
 -15   2   9       19.65       17.21      5.57 o
 -14   2   9        2.63        1.92      2.24 o
 -13   2   9        0.01       -2.17      2.17 o
 -12   2   9        4.51        3.01      1.89 o
 -11   2   9       33.55       26.23      5.58 o
 -10   2   9        0.00       -1.08      1.81 o
  -9   2   9        9.42        9.37      2.30 o
  -8   2   9       11.74       14.12      3.93 o
  -7   2   9       14.17       21.21      4.37 o
  -6   2   9       90.93       91.02      7.25 o
  -5   2   9        6.87        6.99      3.34 o
  -4   2   9        7.49       11.91      2.92 o
  -3   2   9       68.74       66.07      5.10 o
  -2   2   9        6.39        3.18      2.02 o
  -1   2   9        0.19       -1.29      1.43 o
   0   2   9       20.97       21.41      2.16 o
   1   2   9        0.00       -0.19      1.60 o
   2   2   9        0.12       -0.04      1.80 o
   3   2   9       29.75       27.67      3.16 o
   4   2   9        2.32        0.57      1.88 o
   5   2   9        8.10        3.11      2.72 o
   6   2   9        2.03        0.57      4.57 o
 -15   3   9        3.87        6.13      2.92 o
 -14   3   9        0.01       -2.11      2.11 o
 -13   3   9       11.80       11.41      2.32 o
 -12   3   9        3.57        1.96      1.81 o
 -11   3   9        0.70       -1.83      1.83 o
 -10   3   9       12.85        8.84      2.43 o
  -9   3   9       12.81       18.02      2.66 o
  -8   3   9        0.01        1.77      1.79 o
  -7   3   9        2.66        1.24      3.19 o
  -6   3   9       30.59       35.40      5.11 o
  -5   3   9        2.47        3.14      3.13 o
  -4   3   9       30.16       27.17      4.45 o
  -3   3   9       45.54       42.08      3.48 o
  -2   3   9        5.95        6.29      1.61 o
  -1   3   9       25.73       26.14      2.45 o
   0   3   9        3.33        4.31      1.64 o
   1   3   9       18.02       16.10      2.22 o
   2   3   9       10.10       10.37      2.20 o
   3   3   9        1.60        1.52      2.20 o
   4   3   9       71.84       72.13      4.62 o
   5   3   9       24.97       26.51      3.78 o
   6   3   9        1.89        1.14      4.85 o
   7   3   9        8.09        4.00      5.14 o
 -15   4   9        7.25       -0.57      3.43 o
 -14   4   9       11.35        8.92      3.65 o
 -13   4   9        5.91        6.49      2.04 o
 -12   4   9        2.16       -0.15      2.44 o
 -11   4   9        0.59        1.78      2.35 o
 -10   4   9        4.29        5.94      2.28 o
  -9   4   9        7.01        9.16      2.58 o
  -8   4   9       11.65       14.26      2.50 o
  -7   4   9        9.96       12.19      2.45 o
  -6   4   9       83.02       74.03      6.61 o
  -5   4   9       63.02       58.42      6.09 o
  -4   4   9       39.15       40.53      3.88 o
  -3   4   9       20.16       16.85      2.95 o
  -2   4   9        0.24        1.34      1.83 o
  -1   4   9       52.33       50.58      3.07 o
   0   4   9       72.04       80.56      5.00 o
   1   4   9        0.84       -1.11      1.69 o
   2   4   9       38.71       40.39      3.15 o
   3   4   9        3.37        2.94      2.05 o
   4   4   9        0.03       -2.15      2.15 o
   5   4   9       17.98        8.82      3.21 o
 -15   5   9       11.92        7.42      4.00 o
 -14   5   9        2.88       -1.53      2.52 o
 -13   5   9        2.97       -0.99      2.06 o
 -12   5   9       17.34       19.21      3.40 o
 -11   5   9       42.46       48.80      4.29 o
 -10   5   9        0.01        2.21      2.21 o
  -9   5   9       28.40       43.04      3.85 o
  -8   5   9      131.48      145.49      8.98 o
  -7   5   9       17.26       11.92      2.59 o
  -6   5   9        0.07        0.50      1.86 o
  -5   5   9        0.73        1.03      2.20 o
  -4   5   9        8.83        9.54      2.72 o
  -3   5   9        0.61       -2.15      2.15 o
  -2   5   9       17.27       14.26      3.15 o
  -1   5   9       10.03        8.63      2.19 o
   0   5   9       16.36       16.93      2.47 o
   1   5   9        0.85        2.13      1.85 o
   2   5   9        0.09       -0.57      2.23 o
   3   5   9        5.73        4.17      2.19 o
   4   5   9        6.35        2.57      2.44 o
   5   5   9       33.84       31.62      5.21 o
 -14   6   9        4.22        2.57      3.14 o
 -13   6   9        1.52       -2.23      3.06 o
 -12   6   9        8.90        6.49      2.75 o
 -11   6   9        4.11        5.58      2.56 o
 -10   6   9       11.76       13.67      3.09 o
  -9   6   9        4.89        7.47      2.65 o
  -8   6   9        0.84       -1.08      2.21 o
  -7   6   9        2.65       -0.06      2.28 o
  -6   6   9       41.06       36.09      2.93 o
  -5   6   9       11.03       13.04      2.16 o
  -4   6   9        9.16        9.20      2.78 o
  -3   6   9       23.96       17.28      3.17 o
  -2   6   9        0.16       -2.69      2.69 o
  -1   6   9       57.51       58.44      5.36 o
   0   6   9      115.58      129.29      5.45 o
   1   6   9       23.10       23.47      2.98 o
   2   6   9       20.53       16.91      2.92 o
   3   6   9        6.25        0.33      2.26 o
   4   6   9       10.83       13.17      3.24 o
   5   6   9       16.22        3.71      7.14 o
 -13   7   9        0.07       -0.29      4.00 o
 -12   7   9        4.21        8.46      3.45 o
 -11   7   9       32.85       30.28      3.95 o
 -10   7   9       42.71       44.24      4.37 o
  -9   7   9        8.24        7.20      2.78 o
  -8   7   9        7.36       10.26      2.73 o
  -7   7   9       25.27       29.98      2.98 o
  -6   7   9        0.29       -0.97      1.75 o
  -5   7   9       80.31       76.09      4.07 o
  -4   7   9       14.48       13.55      2.30 o
  -3   7   9       50.90       47.93      5.48 o
  -2   7   9       68.91       67.56      6.64 o
  -1   7   9       62.47       73.33      7.06 o
   0   7   9        1.29        0.90      2.72 o
   1   7   9        1.54        5.31      2.23 o
   2   7   9        2.80        0.40      2.39 o
   3   7   9       14.72       15.77      3.50 o
   4   7   9        2.21       -2.28      3.49 o
 -12   8   9        2.08        1.14      4.00 o
 -11   8   9        1.46        1.05      3.20 o
 -10   8   9        0.54        0.38      3.64 o
  -9   8   9       53.30       66.09      9.56 o
  -8   8   9        0.00       -0.13      1.89 o
  -7   8   9       44.27       58.01      3.91 o
  -6   8   9       98.80       97.36      4.71 o
  -5   8   9        4.32        0.54      2.19 o
  -4   8   9       20.19       20.76      3.35 o
  -3   8   9       57.41       62.73      4.45 o
  -2   8   9        6.44        6.26      2.39 o
  -1   8   9       14.47       14.74      4.73 o
   0   8   9        0.01        3.00      2.61 o
   1   8   9       38.08       34.82      5.85 o
   2   8   9       13.20       14.49      3.36 o
   3   8   9       19.48       27.70      6.00 o
 -11   9   9        1.28       -2.28      4.00 o
 -10   9   9        0.04       -1.67      3.60 o
  -9   9   9        0.40       -2.07      3.54 o
  -8   9   9       52.48       62.71      4.23 o
  -7   9   9        1.41        1.94      2.39 o
  -6   9   9        6.08        2.83      4.74 o
  -5   9   9        3.96        2.20      2.61 o
  -4   9   9        2.02        0.10      2.49 o
  -3   9   9        0.13       -1.76      2.27 o
  -2   9   9       22.19       24.85      3.90 o
  -1   9   9        4.86        4.85      2.55 o
   0   9   9        4.72        7.56      3.63 o
   1   9   9       45.43       63.68      9.14 o
   2   9   9       26.78       38.55      6.85 o
   3   9   9        7.31       10.85      4.85 o
  -9  10   9       13.41       16.62      3.98 o
  -8  10   9        7.52        0.76      5.88 o
  -7  10   9        4.69        2.31      3.90 o
  -6  10   9       27.97       26.82      4.92 o
  -5  10   9        5.61        6.27      3.01 o
  -4  10   9        0.04       -1.79      2.74 o
  -3  10   9        0.40        1.59      2.81 o
  -2  10   9        1.60        2.85      2.80 o
  -1  10   9        1.95        4.86      3.06 o
   0  10   9       11.95       11.99      4.57 o
   1  10   9        5.83        7.14      4.57 o
  -8  11   9        0.30       -4.57      4.57 o
  -7  11   9        0.36        0.68      3.36 o
  -6  11   9       25.18       20.15      8.91 o
  -5  11   9        0.55       -0.50      2.95 o
  -4  11   9        0.11       -1.75      2.95 o
  -3  11   9       12.40       13.71      4.57 o
  -2  11   9        0.05       -0.57      3.71 o
  -1  11   9        8.73        9.99      4.57 o
 -10   0  10        8.78        9.42      8.28 o
  -9   0  10        0.68       -1.50      4.05 o
  -8   0  10       28.32       22.15      5.75 o
  -7   0  10        7.79       15.97      5.12 o
  -6   0  10        4.65        3.56      4.11 o
  -5   0  10       31.58       32.28      6.36 o
  -4   0  10      117.69      140.07     10.68 o
  -3   0  10       41.88       39.40      6.36 o
  -2   0  10       13.26       14.95      4.25 o
  -1   0  10       28.26       37.49     11.14 o
   0   0  10       12.98       15.09      6.57 o
   1   0  10        5.77        4.23      3.41 o
   2   0  10        0.85        0.34      2.92 o
 -10   1  10        1.05       -1.20      3.29 o
  -9   1  10        0.18        1.17      3.61 o
  -8   1  10        0.78        0.03      3.39 o
  -7   1  10        0.40        0.71      2.55 o
  -6   1  10        3.86        1.30      2.44 o
  -5   1  10       38.58       35.88      4.47 o
  -4   1  10        0.97        1.57      2.73 o
  -3   1  10        7.55        2.15      2.72 o
  -2   1  10        5.55        8.75      2.87 o
  -1   1  10        9.11       10.50      2.29 o
   0   1  10        0.02       -1.04      1.84 o
   1   1  10        0.00       -2.02      2.02 o
   2   1  10        1.18        1.46      2.56 o
   3   1  10        1.10        6.85      5.14 o
 -10   2  10       55.26       56.44      6.73 o
  -9   2  10        2.37        4.55      3.86 o
  -8   2  10       11.21        5.99      4.10 o
  -7   2  10        3.02        6.59      3.73 o
  -6   2  10       21.78       28.43      4.25 o
  -5   2  10        5.79        7.68      2.84 o
  -4   2  10       22.15       20.10      3.96 o
  -3   2  10       67.92       77.08      7.21 o
  -2   2  10       27.62       27.42      3.67 o
  -1   2  10       20.19       19.88      3.08 o
   0   2  10        3.29        4.81      2.15 o
   1   2  10       10.41       12.66      2.77 o
   2   2  10        5.23        1.78      2.98 o
   3   2  10       21.35       24.27      6.57 o
 -10   3  10        1.27       -3.14      6.85 o
  -9   3  10       13.43       11.14      4.58 o
  -8   3  10        2.60        2.57      3.72 o
  -7   3  10        0.64       -1.97      2.87 o
  -6   3  10       10.23       11.35      4.15 o
  -5   3  10        3.41        1.10      2.77 o
  -4   3  10        2.59       -0.15      2.51 o
  -3   3  10        2.32        3.47      2.46 o
  -2   3  10        7.99        7.25      2.96 o
  -1   3  10        4.30        0.35      2.39 o
   0   3  10        0.55        1.29      2.19 o
   1   3  10        0.82       -0.74      2.87 o
   2   3  10        0.06        0.45      2.16 o
   3   3  10        2.07        2.03      3.69 o
 -10   4  10        3.16       -0.29      7.42 o
  -9   4  10        1.96       -3.22      4.54 o
  -8   4  10       13.36       11.54      4.06 o
  -7   4  10        9.80       12.46      4.45 o
  -6   4  10        0.01       -1.52      3.29 o
  -5   4  10       55.39       54.49      6.30 o
  -4   4  10       33.88       33.51      5.16 o
  -3   4  10        0.15        0.90      3.17 o
  -2   4  10        0.41       -0.22      3.06 o
  -1   4  10        3.64        5.73      3.18 o
   0   4  10        8.90        7.42      6.57 o
   1   4  10       10.18       11.02      3.13 o
   2   4  10        6.28        9.05      3.38 o
  -9   5  10        1.95       -3.71      7.14 o
  -8   5  10       26.96       23.53      6.05 o
  -7   5  10       12.52       18.60      6.20 o
  -6   5  10        5.01        4.77      3.46 o
  -5   5  10        2.30        0.53      3.68 o
  -4   5  10        0.04        0.77      6.14 o
  -3   5  10        0.51        0.23      2.90 o
  -2   5  10       22.40       23.28     11.85 o
  -1   5  10        6.12       -0.04      3.43 o
   0   5  10        4.65        7.67      3.98 o
   1   5  10       44.10       47.40      7.71 o
   2   5  10        3.88        1.43      3.03 o
  -9   6  10        3.91       -6.85      6.85 o
  -8   6  10        0.00       -3.43      6.57 o
  -7   6  10        5.34       -2.28      6.57 o
  -6   6  10        0.27       -1.54      4.54 o
  -5   6  10        6.66       -1.71      6.28 o
  -4   6  10       49.33       39.98     10.57 o
  -3   6  10       20.34       15.47      4.92 o
  -2   6  10        7.00        2.92      3.90 o
  -1   6  10       38.01       43.12      6.57 o
   0   6  10       10.48        8.85      5.14 o
   1   6  10        3.83        4.57      4.57 o
  -8   7  10        0.76       -5.71      7.14 o
  -7   7  10        2.36       -6.28      6.28 o
  -6   7  10        0.03       -6.00      6.00 o
  -4   7  10        0.17       -2.86      6.28 o
  -3   7  10        0.33       -1.60      3.33 o
  -2   7  10        0.33        5.09      3.63 o
  -1   7  10        1.52       -1.71      3.36 o
  -4   8  10        0.26        5.14      5.14 o
  -3   8  10       33.52       31.41      6.85 o
  -2   8  10        5.61        3.43      4.57 o
 
